# Supplementary material for: Cone photoreceptor phosphodiesterase PDE6H inhibition regulates cancer cell growth and metabolism, replicating the dark retina response
Source: Cancer Metab. 2024 Feb 13;12:5. doi: 10.1186/s40170-023-00326-y (PMC10863171; doi:10.1186/s40170-023-00326-y)
Supplement: Supplementary file 1 — Additional file 1: Supplementary figures S1-S4. [file 40170_2023_326_MOESM1_ESM.zip]

Archive with 3 entries (3 files):
- Supplementary clonogenic survival.pptx
- Supplementary information_vs4.docx
- Supplementary WB.pptx
