# Supplementary material for: Cone photoreceptor phosphodiesterase PDE6H inhibition regulates cancer cell growth and metabolism, replicating the dark retina response
Source: Cancer Metab. 2024 Feb 13;12:5. doi: 10.1186/s40170-023-00326-y (PMC10863171; doi:10.1186/s40170-023-00326-y)
Supplement: Supplementary file 2 — Additional file 2: Table S1. Custom siRNA library. [file 40170_2023_326_MOESM2_ESM.xlsx]

## Sheet: Table S1_siRNA Library
Gene Symbol	Gene Id	Description	Species
DECR1	1666	DECR1 ON-TARGETplus SMARTpool - Human	Human
DECR2	26063	DECR2 ON-TARGETplus SMARTpool - Human	Human
HMGCR	3156	HMGCR ON-TARGETplus SMARTpool - Human	Human
HMGCS1	3157	HMGCS1 ON-TARGETplus SMARTpool - Human	Human
HMGCS2	3158	HMGCS2 ON-TARGETplus SMARTpool - Human	Human
BDH1	622	BDH1 ON-TARGETplus SMARTpool - Human	Human
BDH2	56898	BDH2 ON-TARGETplus SMARTpool - Human	Human
HMGCL	3155	HMGCL ON-TARGETplus SMARTpool - Human	Human
HMGCLL1	54511	HMGCLL1 ON-TARGETplus SMARTpool - Human	Human
PFKFB1	5207	PFKFB1 ON-TARGETplus SMARTpool - Human	Human
PFKFB2	5208	PFKFB2 ON-TARGETplus SMARTpool - Human	Human
PFKFB3	5209	PFKFB3 ON-TARGETplus SMARTpool - Human	Human
PFKFB4	5210	PFKFB4 ON-TARGETplus SMARTpool - Human	Human
PGLS	25796	PGLS ON-TARGETplus SMARTpool - Human	Human
DHCR7	1717	DHCR7 ON-TARGETplus SMARTpool - Human	Human
ACAT1	38	ACAT1 ON-TARGETplus SMARTpool - Human	Human
ACAT2	39	ACAT2 ON-TARGETplus SMARTpool - Human	Human
ACAA1	30	ACAA1 ON-TARGETplus SMARTpool - Human	Human
ACAA2	10449	ACAA2 ON-TARGETplus SMARTpool - Human	Human
ACACA	31	ACACA ON-TARGETplus SMARTpool - Human	Human
ACACB	32	ACACB ON-TARGETplus SMARTpool - Human	Human
ACO1	48	ACO1 ON-TARGETplus SMARTpool - Human	Human
ACSL1	2180	ACSL1 ON-TARGETplus SMARTpool - Human	Human
ACSBG1	23205	ACSBG1 ON-TARGETplus SMARTpool - Human	Human
ACSBG2	81616	ACSBG2 ON-TARGETplus SMARTpool - Human	Human
ACSL3	2181	ACSL3 ON-TARGETplus SMARTpool - Human	Human
ACSL4	2182	ACSL4 ON-TARGETplus SMARTpool - Human	Human
ACSL5	51703	ACSL5 ON-TARGETplus SMARTpool - Human	Human
ACSL6	23305	ACSL6 ON-TARGETplus SMARTpool - Human	Human
ACSM1	116285	ACSM1 ON-TARGETplus SMARTpool - Human	Human
ACSM3	6296	ACSM3 ON-TARGETplus SMARTpool - Human	Human
ACSS1	84532	ACSS1 ON-TARGETplus SMARTpool - Human	Human
ACSS2	55902	ACSS2 ON-TARGETplus SMARTpool - Human	Human
ACOT12	134526	ACOT12 ON-TARGETplus SMARTpool - Human	Human
ACOT2	10965	ACOT2 ON-TARGETplus SMARTpool - Human	Human
ACOT4	122970	ACOT4 ON-TARGETplus SMARTpool - Human	Human
ACOT6	641372	ACOT6 ON-TARGETplus SMARTpool - Human	Human
ACOT7	11332	ACOT7 ON-TARGETplus SMARTpool - Human	Human
ACOT8	10005	ACOT8 ON-TARGETplus SMARTpool - Human	Human
ACOT9	23597	ACOT9 ON-TARGETplus SMARTpool - Human	Human
ACADS	35	ACADS ON-TARGETplus SMARTpool - Human	Human
ACADM	34	ACADM ON-TARGETplus SMARTpool - Human	Human
ACADL	33	ACADL ON-TARGETplus SMARTpool - Human	Human
ACADSB	36	ACADSB ON-TARGETplus SMARTpool - Human	Human
ACADVL	37	ACADVL ON-TARGETplus SMARTpool - Human	Human
ACOX1	51	ACOX1 ON-TARGETplus SMARTpool - Human	Human
ACOX2	8309	ACOX2 ON-TARGETplus SMARTpool - Human	Human
ACOX3	8310	ACOX3 ON-TARGETplus SMARTpool - Human	Human
AKT1S1	84335	AKT1S1 ON-TARGETplus SMARTpool - Human	Human
ALDH2	217	ALDH2 ON-TARGETplus SMARTpool - Human	Human
ALDOA	226	ALDOA ON-TARGETplus SMARTpool - Human	Human
ALDOB	229	ALDOB ON-TARGETplus SMARTpool - Human	Human
ALDOC	230	ALDOC ON-TARGETplus SMARTpool - Human	Human
OGDH	4967	OGDH ON-TARGETplus SMARTpool - Human	Human
ALG1	56052	ALG1 ON-TARGETplus SMARTpool - Human	Human
ALG10B	144245	ALG10B ON-TARGETplus SMARTpool - Human	Human
ALG11	440138	ALG11 ON-TARGETplus SMARTpool - Human	Human
ALG12	79087	ALG12 ON-TARGETplus SMARTpool - Human	Human
ALG13	79868	ALG13 ON-TARGETplus SMARTpool - Human	Human
ALG14	199857	ALG14 ON-TARGETplus SMARTpool - Human	Human
ALG2	85365	ALG2 ON-TARGETplus SMARTpool - Human	Human
ALG3	10195	ALG3 ON-TARGETplus SMARTpool - Human	Human
ALG5	29880	ALG5 ON-TARGETplus SMARTpool - Human	Human
ALG6	29929	ALG6 ON-TARGETplus SMARTpool - Human	Human
ALG8	79053	ALG8 ON-TARGETplus SMARTpool - Human	Human
ALG9	79796	ALG9 ON-TARGETplus SMARTpool - Human	Human
ACLY	47	ACLY ON-TARGETplus SMARTpool - Human	Human
ATPAF1	64756	ATPAF1 ON-TARGETplus SMARTpool - Human	Human
ATPAF2	91647	ATPAF2 ON-TARGETplus SMARTpool - Human	Human
ATP5F1	515	ATP5F1 ON-TARGETplus SMARTpool - Human	Human
ATP5G1	516	ATP5G1 ON-TARGETplus SMARTpool - Human	Human
ATP5G2	517	ATP5G2 ON-TARGETplus SMARTpool - Human	Human
ATP5G3	518	ATP5G3 ON-TARGETplus SMARTpool - Human	Human
ATP5H	10476	ATP5H ON-TARGETplus SMARTpool - Human	Human
ATP5I	521	ATP5I ON-TARGETplus SMARTpool - Human	Human
ATP5J2	9551	ATP5J2 ON-TARGETplus SMARTpool - Human	Human
ATP5J	522	ATP5J ON-TARGETplus SMARTpool - Human	Human
ATP5L	10632	ATP5L ON-TARGETplus SMARTpool - Human	Human
ATP5S	27109	ATP5S ON-TARGETplus SMARTpool - Human	Human
ATP5A1	498	ATP5A1 ON-TARGETplus SMARTpool - Human	Human
ATP5B	506	ATP5B ON-TARGETplus SMARTpool - Human	Human
ATP5D	513	ATP5D ON-TARGETplus SMARTpool - Human	Human
ATP5E	514	ATP5E ON-TARGETplus SMARTpool - Human	Human
ATP5C1	509	ATP5C1 ON-TARGETplus SMARTpool - Human	Human
ATP5O	539	ATP5O ON-TARGETplus SMARTpool - Human	Human
ABCC1	4363	ABCC1 ON-TARGETplus SMARTpool - Human	Human
ABCC10	89845	ABCC10 ON-TARGETplus SMARTpool - Human	Human
ABCC12	94160	ABCC12 ON-TARGETplus SMARTpool - Human	Human
ABCC2	1244	ABCC2 ON-TARGETplus SMARTpool - Human	Human
ABCC3	8714	ABCC3 ON-TARGETplus SMARTpool - Human	Human
ABCC4	10257	ABCC4 ON-TARGETplus SMARTpool - Human	Human
ABCC5	10057	ABCC5 ON-TARGETplus SMARTpool - Human	Human
ABCC6	368	ABCC6 ON-TARGETplus SMARTpool - Human	Human
ABCC8	6833	ABCC8 ON-TARGETplus SMARTpool - Human	Human
ABCC9	10060	ABCC9 ON-TARGETplus SMARTpool - Human	Human
C12orf5	57103	C12orf5 ON-TARGETplus SMARTpool - Human	Human
CAD	790	CAD ON-TARGETplus SMARTpool - Human	Human
CRAT	1384	CRAT ON-TARGETplus SMARTpool - Human	Human
CROT	54677	CROT ON-TARGETplus SMARTpool - Human	Human
CPT1A	1374	CPT1A ON-TARGETplus SMARTpool - Human	Human
CPT1B	1375	CPT1B ON-TARGETplus SMARTpool - Human	Human
CPT1C	126129	CPT1C ON-TARGETplus SMARTpool - Human	Human
CPT2	1376	CPT2 ON-TARGETplus SMARTpool - Human	Human
ARHGEF9	23229	ARHGEF9 ON-TARGETplus SMARTpool - Human	Human
CXCR4	7852	CXCR4 ON-TARGETplus SMARTpool - Human	Human
CLCN1	1180	CLCN1 ON-TARGETplus SMARTpool - Human	Human
CLCN2	1181	CLCN2 ON-TARGETplus SMARTpool - Human	Human
CLCN3	1182	CLCN3 ON-TARGETplus SMARTpool - Human	Human
CLCN4	1183	CLCN4 ON-TARGETplus SMARTpool - Human	Human
CLCN5	1184	CLCN5 ON-TARGETplus SMARTpool - Human	Human
CLCN6	1185	CLCN6 ON-TARGETplus SMARTpool - Human	Human
CLCN7	1186	CLCN7 ON-TARGETplus SMARTpool - Human	Human
CLCNKA	1187	CLCNKA ON-TARGETplus SMARTpool - Human	Human
CLCNKB	1188	CLCNKB ON-TARGETplus SMARTpool - Human	Human
CS	1431	CS ON-TARGETplus SMARTpool - Human	Human
COX4I1	1327	COX4I1 ON-TARGETplus SMARTpool - Human	Human
COX4I2	84701	COX4I2 ON-TARGETplus SMARTpool - Human	Human
COX5A	9377	COX5A ON-TARGETplus SMARTpool - Human	Human
COX5B	1329	COX5B ON-TARGETplus SMARTpool - Human	Human
COX6A1	1337	COX6A1 ON-TARGETplus SMARTpool - Human	Human
COX6A2	1339	COX6A2 ON-TARGETplus SMARTpool - Human	Human
COX6C	1345	COX6C ON-TARGETplus SMARTpool - Human	Human
COX7A1	1346	COX7A1 ON-TARGETplus SMARTpool - Human	Human
COX7A2	1347	COX7A2 ON-TARGETplus SMARTpool - Human	Human
COX7B	1349	COX7B ON-TARGETplus SMARTpool - Human	Human
COX7B2	170712	COX7B2 ON-TARGETplus SMARTpool - Human	Human
COX7C	1350	COX7C ON-TARGETplus SMARTpool - Human	Human
COX8A	1351	COX8A ON-TARGETplus SMARTpool - Human	Human
COX8C	341947	COX8C ON-TARGETplus SMARTpool - Human	Human
CYCS	54205	CYCS ON-TARGETplus SMARTpool - Human	Human
CYC1	1537	CYC1 ON-TARGETplus SMARTpool - Human	Human
SCO2	9997	SCO2 ON-TARGETplus SMARTpool - Human	Human
DHTKD1	55526	DHTKD1 ON-TARGETplus SMARTpool - Human	Human
DHRS1	115817	DHRS1 ON-TARGETplus SMARTpool - Human	Human
DHRS13	147015	DHRS13 ON-TARGETplus SMARTpool - Human	Human
DHRS3	9249	DHRS3 ON-TARGETplus SMARTpool - Human	Human
DHRS4	10901	DHRS4 ON-TARGETplus SMARTpool - Human	Human
DHRS7	51635	DHRS7 ON-TARGETplus SMARTpool - Human	Human
DHRS7B	25979	DHRS7B ON-TARGETplus SMARTpool - Human	Human
DHRS9	10170	DHRS9 ON-TARGETplus SMARTpool - Human	Human
DHRSX	207063	DHRSX ON-TARGETplus SMARTpool - Human	Human
DLD	1738	DLD ON-TARGETplus SMARTpool - Human	Human
ENO1	2023	ENO1 ON-TARGETplus SMARTpool - Human	Human
ENO2	2026	ENO2 ON-TARGETplus SMARTpool - Human	Human
ENO3	2027	ENO3 ON-TARGETplus SMARTpool - Human	Human
ECHS1	1892	ECHS1 ON-TARGETplus SMARTpool - Human	Human
EPHB2	2048	EPHB2 ON-TARGETplus SMARTpool - Human	Human
EDEM1	9695	EDEM1 ON-TARGETplus SMARTpool - Human	Human
EDEM2	55741	EDEM2 ON-TARGETplus SMARTpool - Human	Human
EDEM3	80267	EDEM3 ON-TARGETplus SMARTpool - Human	Human
EIF4EBP1	1978	EIF4EBP1 ON-TARGETplus SMARTpool - Human	Human
FLAD1	80308	FLAD1 ON-TARGETplus SMARTpool - Human	Human
FA2H	79152	FA2H ON-TARGETplus SMARTpool - Human	Human
FAAH	2166	FAAH ON-TARGETplus SMARTpool - Human	Human
FABP12	646486	FABP12 ON-TARGETplus SMARTpool - Human	Human
FABP1	2168	FABP1 ON-TARGETplus SMARTpool - Human	Human
FABP2	2169	FABP2 ON-TARGETplus SMARTpool - Human	Human
FABP3	2170	FABP3 ON-TARGETplus SMARTpool - Human	Human
FABP4	2167	FABP4 ON-TARGETplus SMARTpool - Human	Human
FABP6	2172	FABP6 ON-TARGETplus SMARTpool - Human	Human
FABP7	2173	FABP7 ON-TARGETplus SMARTpool - Human	Human
FADS1	3992	FADS1 ON-TARGETplus SMARTpool - Human	Human
FADS2	9415	FADS2 ON-TARGETplus SMARTpool - Human	Human
FADS3	3995	FADS3 ON-TARGETplus SMARTpool - Human	Human
FADS6	283985	FADS6 ON-TARGETplus SMARTpool - Human	Human
FASN	2194	FASN ON-TARGETplus SMARTpool - Human	Human
FLVCR1	28982	FLVCR1 ON-TARGETplus SMARTpool - Human	Human
MTOR	2475	MTOR ON-TARGETplus SMARTpool - Human	Human
FBP1	2203	FBP1 ON-TARGETplus SMARTpool - Human	Human
FBP2	8789	FBP2 ON-TARGETplus SMARTpool - Human	Human
FH	2271	FH ON-TARGETplus SMARTpool - Human	Human
GGH	8836	GGH ON-TARGETplus SMARTpool - Human	Human
GCK	2645	GCK ON-TARGETplus SMARTpool - Human	Human
G6PC3	92579	G6PC3 ON-TARGETplus SMARTpool - Human	Human
G6PD	2539	G6PD ON-TARGETplus SMARTpool - Human	Human
SLC2A1	6513	SLC2A1 ON-TARGETplus SMARTpool - Human	Human
SLC2A2	6514	SLC2A2 ON-TARGETplus SMARTpool - Human	Human
G6PC	2538	G6PC ON-TARGETplus SMARTpool - Human	Human
G6PC2	57818	G6PC2 ON-TARGETplus SMARTpool - Human	Human
GPI	2821	GPI ON-TARGETplus SMARTpool - Human	Human
GFOD1	54438	GFOD1 ON-TARGETplus SMARTpool - Human	Human
GFOD2	81577	GFOD2 ON-TARGETplus SMARTpool - Human	Human
GLUD1	2746	GLUD1 ON-TARGETplus SMARTpool - Human	Human
GLUL	2752	GLUL ON-TARGETplus SMARTpool - Human	Human
LGSN	51557	LGSN ON-TARGETplus SMARTpool - Human	Human
GLS	2744	GLS ON-TARGETplus SMARTpool - Human	Human
GLS2	27165	GLS2 ON-TARGETplus SMARTpool - Human	Human
SLC1A5	6510	SLC1A5 ON-TARGETplus SMARTpool - Human	Human
GFPT1	2673	GFPT1 ON-TARGETplus SMARTpool - Human	Human
GFPT2	9945	GFPT2 ON-TARGETplus SMARTpool - Human	Human
GAPDH	2597	GAPDH ON-TARGETplus SMARTpool - Human	Human
GK2	2712	GK2 ON-TARGETplus SMARTpool - Human	Human
GPD2	2820	GPD2 ON-TARGETplus SMARTpool - Human	Human
GSK3A	2931	GSK3A ON-TARGETplus SMARTpool - Human	Human
GSK3B	2932	GSK3B ON-TARGETplus SMARTpool - Human	Human
GLO1	2739	GLO1 ON-TARGETplus SMARTpool - Human	Human
GMPS	8833	GMPS ON-TARGETplus SMARTpool - Human	Human
HNF4A	3172	HNF4A ON-TARGETplus SMARTpool - Human	Human
HNF4G	3174	HNF4G ON-TARGETplus SMARTpool - Human	Human
HK1	3098	HK1 ON-TARGETplus SMARTpool - Human	Human
HK2	3099	HK2 ON-TARGETplus SMARTpool - Human	Human
HK3	3101	HK3 ON-TARGETplus SMARTpool - Human	Human
HKDC1	80201	HKDC1 ON-TARGETplus SMARTpool - Human	Human
HSPBP1	23640	HSPBP1 ON-TARGETplus SMARTpool - Human	Human
HSPBAP1	79663	HSPBAP1 ON-TARGETplus SMARTpool - Human	Human
HADH	3033	HADH ON-TARGETplus SMARTpool - Human	Human
HADHA	3030	HADHA ON-TARGETplus SMARTpool - Human	Human
HADHB	3032	HADHB ON-TARGETplus SMARTpool - Human	Human
HAGH	3029	HAGH ON-TARGETplus SMARTpool - Human	Human
HAGHL	84264	HAGHL ON-TARGETplus SMARTpool - Human	Human
HCN1	348980	HCN1 ON-TARGETplus SMARTpool - Human	Human
HCN2	610	HCN2 ON-TARGETplus SMARTpool - Human	Human
HCN3	57657	HCN3 ON-TARGETplus SMARTpool - Human	Human
HCN4	10021	HCN4 ON-TARGETplus SMARTpool - Human	Human
HIF1A	3091	HIF1A ON-TARGETplus SMARTpool - Human	Human
HIF3A	64344	HIF3A ON-TARGETplus SMARTpool - Human	Human
HYOU1	10525	HYOU1 ON-TARGETplus SMARTpool - Human	Human
HIF1AN	55662	HIF1AN ON-TARGETplus SMARTpool - Human	Human
HILPDA	29923	HILPDA ON-TARGETplus SMARTpool - Human	Human
IMPDH1	3614	IMPDH1 ON-TARGETplus SMARTpool - Human	Human
IMPDH2	3615	IMPDH2 ON-TARGETplus SMARTpool - Human	Human
SIRT6	51548	SIRT6 ON-TARGETplus SMARTpool - Human	Human
SIRT3	23410	SIRT3 ON-TARGETplus SMARTpool - Human	Human
ITPA	3704	ITPA ON-TARGETplus SMARTpool - Human	Human
IDH1	3417	IDH1 ON-TARGETplus SMARTpool - Human	Human
IDH2	3418	IDH2 ON-TARGETplus SMARTpool - Human	Human
LDHA	3939	LDHA ON-TARGETplus SMARTpool - Human	Human
LDHAL6B	92483	LDHAL6B ON-TARGETplus SMARTpool - Human	Human
LDHB	3945	LDHB ON-TARGETplus SMARTpool - Human	Human
LDHC	3948	LDHC ON-TARGETplus SMARTpool - Human	Human
LDHD	197257	LDHD ON-TARGETplus SMARTpool - Human	Human
LIPA	3988	LIPA ON-TARGETplus SMARTpool - Human	Human
LIPG	9388	LIPG ON-TARGETplus SMARTpool - Human	Human
LIPF	8513	LIPF ON-TARGETplus SMARTpool - Human	Human
LIPC	3990	LIPC ON-TARGETplus SMARTpool - Human	Human
LIPE	3991	LIPE ON-TARGETplus SMARTpool - Human	Human
LIPH	200879	LIPH ON-TARGETplus SMARTpool - Human	Human
LPL	4023	LPL ON-TARGETplus SMARTpool - Human	Human
LDLR	3949	LDLR ON-TARGETplus SMARTpool - Human	Human
LDLRAP1	26119	LDLRAP1 ON-TARGETplus SMARTpool - Human	Human
LDLRAD1	388633	LDLRAD1 ON-TARGETplus SMARTpool - Human	Human
LDLRAD2	401944	LDLRAD2 ON-TARGETplus SMARTpool - Human	Human
LDLRAD3	143458	LDLRAD3 ON-TARGETplus SMARTpool - Human	Human
LPCAT1	79888	LPCAT1 ON-TARGETplus SMARTpool - Human	Human
MEF2A	4205	MEF2A ON-TARGETplus SMARTpool - Human	Human
MEF2BNB-MEF2B	4207	MEF2BNB-MEF2B ON-TARGETplus SMARTpool - Human	Human
MEF2C	4208	MEF2C ON-TARGETplus SMARTpool - Human	Human
MEF2D	4209	MEF2D ON-TARGETplus SMARTpool - Human	Human
MDH1	4190	MDH1 ON-TARGETplus SMARTpool - Human	Human
MDH2	4191	MDH2 ON-TARGETplus SMARTpool - Human	Human
ME1	4199	ME1 ON-TARGETplus SMARTpool - Human	Human
ME2	4200	ME2 ON-TARGETplus SMARTpool - Human	Human
ME3	10873	ME3 ON-TARGETplus SMARTpool - Human	Human
MCEE	84693	MCEE ON-TARGETplus SMARTpool - Human	Human
MUT	4594	MUT ON-TARGETplus SMARTpool - Human	Human
MAP2K1	5604	MAP2K1 ON-TARGETplus SMARTpool - Human	Human
MAP2K2	5605	MAP2K2 ON-TARGETplus SMARTpool - Human	Human
NAT9	26151	NAT9 ON-TARGETplus SMARTpool - Human	Human
NDUFS8	4728	NDUFS8 ON-TARGETplus SMARTpool - Human	Human
NDUFV1	4723	NDUFV1 ON-TARGETplus SMARTpool - Human	Human
NDUFV2	4729	NDUFV2 ON-TARGETplus SMARTpool - Human	Human
NDUFS2	4720	NDUFS2 ON-TARGETplus SMARTpool - Human	Human
NDUFS3	4722	NDUFS3 ON-TARGETplus SMARTpool - Human	Human
NDUFS7	374291	NDUFS7 ON-TARGETplus SMARTpool - Human	Human
NDUFS1	4719	NDUFS1 ON-TARGETplus SMARTpool - Human	Human
NME1	4830	NME1 ON-TARGETplus SMARTpool - Human	Human
NUDT1	4521	NUDT1 ON-TARGETplus SMARTpool - Human	Human
NUDT10	170685	NUDT10 ON-TARGETplus SMARTpool - Human	Human
NUDT2	318	NUDT2 ON-TARGETplus SMARTpool - Human	Human
NUDT3	11165	NUDT3 ON-TARGETplus SMARTpool - Human	Human
NUDT4	11163	NUDT4 ON-TARGETplus SMARTpool - Human	Human
NUDT5	11164	NUDT5 ON-TARGETplus SMARTpool - Human	Human
OXGR1	27199	OXGR1 ON-TARGETplus SMARTpool - Human	Human
PPARA	5465	PPARA ON-TARGETplus SMARTpool - Human	Human
PPARD	5467	PPARD ON-TARGETplus SMARTpool - Human	Human
PPARG	5468	PPARG ON-TARGETplus SMARTpool - Human	Human
PPARGC1A	10891	PPARGC1A ON-TARGETplus SMARTpool - Human	Human
PPARGC1B	133522	PPARGC1B ON-TARGETplus SMARTpool - Human	Human
PIGS	94005	PIGS ON-TARGETplus SMARTpool - Human	Human
PIGT	51604	PIGT ON-TARGETplus SMARTpool - Human	Human
PIGU	128869	PIGU ON-TARGETplus SMARTpool - Human	Human
PIGV	55650	PIGV ON-TARGETplus SMARTpool - Human	Human
PIGW	284098	PIGW ON-TARGETplus SMARTpool - Human	Human
PIGX	54965	PIGX ON-TARGETplus SMARTpool - Human	Human
PIGY	84992	PIGY ON-TARGETplus SMARTpool - Human	Human
PIGZ	80235	PIGZ ON-TARGETplus SMARTpool - Human	Human
PDE10A	10846	PDE10A ON-TARGETplus SMARTpool - Human	Human
PDE11A	50940	PDE11A ON-TARGETplus SMARTpool - Human	Human
PDE1A	5136	PDE1A ON-TARGETplus SMARTpool - Human	Human
PDE1B	5153	PDE1B ON-TARGETplus SMARTpool - Human	Human
PDE1C	5137	PDE1C ON-TARGETplus SMARTpool - Human	Human
PDE2A	5138	PDE2A ON-TARGETplus SMARTpool - Human	Human
PDE3A	5139	PDE3A ON-TARGETplus SMARTpool - Human	Human
PDE3B	5140	PDE3B ON-TARGETplus SMARTpool - Human	Human
PDE4A	5141	PDE4A ON-TARGETplus SMARTpool - Human	Human
PDE4B	5142	PDE4B ON-TARGETplus SMARTpool - Human	Human
PDE4C	5143	PDE4C ON-TARGETplus SMARTpool - Human	Human
PDE4D	5144	PDE4D ON-TARGETplus SMARTpool - Human	Human
PDE5A	8654	PDE5A ON-TARGETplus SMARTpool - Human	Human
PDE6A	5145	PDE6A ON-TARGETplus SMARTpool - Human	Human
PDE6B	5158	PDE6B ON-TARGETplus SMARTpool - Human	Human
PDE6C	5146	PDE6C ON-TARGETplus SMARTpool - Human	Human
PDE6D	5147	PDE6D ON-TARGETplus SMARTpool - Human	Human
PDE6G	5148	PDE6G ON-TARGETplus SMARTpool - Human	Human
PDE6H	5149	PDE6H ON-TARGETplus SMARTpool - Human	Human
PDE7A	5150	PDE7A ON-TARGETplus SMARTpool - Human	Human
PDE7B	27115	PDE7B ON-TARGETplus SMARTpool - Human	Human
PDE8A	5151	PDE8A ON-TARGETplus SMARTpool - Human	Human
PDE8B	8622	PDE8B ON-TARGETplus SMARTpool - Human	Human
PDE9A	5152	PDE9A ON-TARGETplus SMARTpool - Human	Human
PCK1	5105	PCK1 ON-TARGETplus SMARTpool - Human	Human
PCK2	5106	PCK2 ON-TARGETplus SMARTpool - Human	Human
PFKM	5213	PFKM ON-TARGETplus SMARTpool - Human	Human
PFKL	5211	PFKL ON-TARGETplus SMARTpool - Human	Human
PFKP	5214	PFKP ON-TARGETplus SMARTpool - Human	Human
PGM1	5236	PGM1 ON-TARGETplus SMARTpool - Human	Human
PGD	5226	PGD ON-TARGETplus SMARTpool - Human	Human
PGK1	5230	PGK1 ON-TARGETplus SMARTpool - Human	Human
PMM1	5372	PMM1 ON-TARGETplus SMARTpool - Human	Human
PMM2	5373	PMM2 ON-TARGETplus SMARTpool - Human	Human
PSPH	5723	PSPH ON-TARGETplus SMARTpool - Human	Human
KCNMB3	27094	KCNMB3 ON-TARGETplus SMARTpool - Human	Human
KCNMA1	3778	KCNMA1 ON-TARGETplus SMARTpool - Human	Human
KCNMB1	3779	KCNMB1 ON-TARGETplus SMARTpool - Human	Human
KCNMB2	10242	KCNMB2 ON-TARGETplus SMARTpool - Human	Human
KCNMB4	27345	KCNMB4 ON-TARGETplus SMARTpool - Human	Human
MED1	5469	MED1 ON-TARGETplus SMARTpool - Human	Human
PRKAA1	5562	PRKAA1 ON-TARGETplus SMARTpool - Human	Human
PRKAA2	5563	PRKAA2 ON-TARGETplus SMARTpool - Human	Human
PRKAB1	5564	PRKAB1 ON-TARGETplus SMARTpool - Human	Human
PRKAB2	5565	PRKAB2 ON-TARGETplus SMARTpool - Human	Human
PRKAG1	5571	PRKAG1 ON-TARGETplus SMARTpool - Human	Human
PRKAG2	51422	PRKAG2 ON-TARGETplus SMARTpool - Human	Human
PRKAG3	53632	PRKAG3 ON-TARGETplus SMARTpool - Human	Human
PYCR1	5831	PYCR1 ON-TARGETplus SMARTpool - Human	Human
PYCR2	29920	PYCR2 ON-TARGETplus SMARTpool - Human	Human
PYCRL	65263	PYCRL ON-TARGETplus SMARTpool - Human	Human
PC	5091	PC ON-TARGETplus SMARTpool - Human	Human
PDHA2	5161	PDHA2 ON-TARGETplus SMARTpool - Human	Human
PDK1	5163	PDK1 ON-TARGETplus SMARTpool - Human	Human
PDP1	54704	PDP1 ON-TARGETplus SMARTpool - Human	Human
PDHA1	5160	PDHA1 ON-TARGETplus SMARTpool - Human	Human
PDHB	5162	PDHB ON-TARGETplus SMARTpool - Human	Human
DLAT	1737	DLAT ON-TARGETplus SMARTpool - Human	Human
PDHX	8050	PDHX ON-TARGETplus SMARTpool - Human	Human
PKM	5315	PKM ON-TARGETplus SMARTpool - Human	Human
RRM1	6240	RRM1 ON-TARGETplus SMARTpool - Human	Human
RRM2B	50484	RRM2B ON-TARGETplus SMARTpool - Human	Human
RRM2	6241	RRM2 ON-TARGETplus SMARTpool - Human	Human
RPIA	22934	RPIA ON-TARGETplus SMARTpool - Human	Human
RPE	6120	RPE ON-TARGETplus SMARTpool - Human	Human
AHCY	191	AHCY ON-TARGETplus SMARTpool - Human	Human
SCARB1	949	SCARB1 ON-TARGETplus SMARTpool - Human	Human
SHMT2	6472	SHMT2 ON-TARGETplus SMARTpool - Human	Human
STK11IP	114790	STK11IP ON-TARGETplus SMARTpool - Human	Human
SLC12A4	6560	SLC12A4 ON-TARGETplus SMARTpool - Human	Human
SLC12A6	9990	SLC12A6 ON-TARGETplus SMARTpool - Human	Human
SLC12A7	10723	SLC12A7 ON-TARGETplus SMARTpool - Human	Human
SLC12A8	84561	SLC12A8 ON-TARGETplus SMARTpool - Human	Human
SLC12A9	56996	SLC12A9 ON-TARGETplus SMARTpool - Human	Human
SLC12A3	6559	SLC12A3 ON-TARGETplus SMARTpool - Human	Human
SLC12A1	6557	SLC12A1 ON-TARGETplus SMARTpool - Human	Human
SLC12A2	6558	SLC12A2 ON-TARGETplus SMARTpool - Human	Human
SLC2A10	81031	SLC2A10 ON-TARGETplus SMARTpool - Human	Human
SLC2A12	154091	SLC2A12 ON-TARGETplus SMARTpool - Human	Human
SLC2A13	114134	SLC2A13 ON-TARGETplus SMARTpool - Human	Human
SLC2A3	6515	SLC2A3 ON-TARGETplus SMARTpool - Human	Human
SLC2A4	6517	SLC2A4 ON-TARGETplus SMARTpool - Human	Human
SLC2A6	11182	SLC2A6 ON-TARGETplus SMARTpool - Human	Human
SLC2A7	155184	SLC2A7 ON-TARGETplus SMARTpool - Human	Human
SLC2A9	56606	SLC2A9 ON-TARGETplus SMARTpool - Human	Human
SLC2A5	6518	SLC2A5 ON-TARGETplus SMARTpool - Human	Human
SLC2A8	29988	SLC2A8 ON-TARGETplus SMARTpool - Human	Human
SLC25A20	788	SLC25A20 ON-TARGETplus SMARTpool - Human	Human
SLC25A18	83733	SLC25A18 ON-TARGETplus SMARTpool - Human	Human
SLC25A12	8604	SLC25A12 ON-TARGETplus SMARTpool - Human	Human
SLC25A14	9016	SLC25A14 ON-TARGETplus SMARTpool - Human	Human
SLC25A22	79751	SLC25A22 ON-TARGETplus SMARTpool - Human	Human
SLC25A31	83447	SLC25A31 ON-TARGETplus SMARTpool - Human	Human
SLC25A4	291	SLC25A4 ON-TARGETplus SMARTpool - Human	Human
SLC25A5	292	SLC25A5 ON-TARGETplus SMARTpool - Human	Human
SLC25A6	293	SLC25A6 ON-TARGETplus SMARTpool - Human	Human
SLC25A1	6576	SLC25A1 ON-TARGETplus SMARTpool - Human	Human
SLC25A16	8034	SLC25A16 ON-TARGETplus SMARTpool - Human	Human
SLC25A15	10166	SLC25A15 ON-TARGETplus SMARTpool - Human	Human
SLC25A2	83884	SLC25A2 ON-TARGETplus SMARTpool - Human	Human
SLC25A11	8402	SLC25A11 ON-TARGETplus SMARTpool - Human	Human
SLC25A17	10478	SLC25A17 ON-TARGETplus SMARTpool - Human	Human
SLC25A23	79085	SLC25A23 ON-TARGETplus SMARTpool - Human	Human
SLC25A24	29957	SLC25A24 ON-TARGETplus SMARTpool - Human	Human
SLC25A25	114789	SLC25A25 ON-TARGETplus SMARTpool - Human	Human
SLC25A3	5250	SLC25A3 ON-TARGETplus SMARTpool - Human	Human
SLC25A19	60386	SLC25A19 ON-TARGETplus SMARTpool - Human	Human
SLC25A21	89874	SLC25A21 ON-TARGETplus SMARTpool - Human	Human
SLC25A13	10165	SLC25A13 ON-TARGETplus SMARTpool - Human	Human
SLC27A1	376497	SLC27A1 ON-TARGETplus SMARTpool - Human	Human
SLC27A2	11001	SLC27A2 ON-TARGETplus SMARTpool - Human	Human
SLC27A3	11000	SLC27A3 ON-TARGETplus SMARTpool - Human	Human
SLC27A4	10999	SLC27A4 ON-TARGETplus SMARTpool - Human	Human
SLC27A5	10998	SLC27A5 ON-TARGETplus SMARTpool - Human	Human
SLC27A6	28965	SLC27A6 ON-TARGETplus SMARTpool - Human	Human
SLC28A1	9154	SLC28A1 ON-TARGETplus SMARTpool - Human	Human
SLC28A2	9153	SLC28A2 ON-TARGETplus SMARTpool - Human	Human
SLC28A3	64078	SLC28A3 ON-TARGETplus SMARTpool - Human	Human
SLC29A1	2030	SLC29A1 ON-TARGETplus SMARTpool - Human	Human
SLC29A2	3177	SLC29A2 ON-TARGETplus SMARTpool - Human	Human
SLC29A3	55315	SLC29A3 ON-TARGETplus SMARTpool - Human	Human
SLC29A4	222962	SLC29A4 ON-TARGETplus SMARTpool - Human	Human
SLC39A11	201266	SLC39A11 ON-TARGETplus SMARTpool - Human	Human
SLC39A5	283375	SLC39A5 ON-TARGETplus SMARTpool - Human	Human
SLC39A1	27173	SLC39A1 ON-TARGETplus SMARTpool - Human	Human
SLC39A10	57181	SLC39A10 ON-TARGETplus SMARTpool - Human	Human
SLC39A12	221074	SLC39A12 ON-TARGETplus SMARTpool - Human	Human
SLC39A13	91252	SLC39A13 ON-TARGETplus SMARTpool - Human	Human
SLC39A14	23516	SLC39A14 ON-TARGETplus SMARTpool - Human	Human
SLC39A2	29986	SLC39A2 ON-TARGETplus SMARTpool - Human	Human
SLC39A3	29985	SLC39A3 ON-TARGETplus SMARTpool - Human	Human
SLC39A4	55630	SLC39A4 ON-TARGETplus SMARTpool - Human	Human
SLC39A6	25800	SLC39A6 ON-TARGETplus SMARTpool - Human	Human
SLC39A7	7922	SLC39A7 ON-TARGETplus SMARTpool - Human	Human
SLC39A8	64116	SLC39A8 ON-TARGETplus SMARTpool - Human	Human
SLC39A9	55334	SLC39A9 ON-TARGETplus SMARTpool - Human	Human
SLC4A1AP	22950	SLC4A1AP ON-TARGETplus SMARTpool - Human	Human
SLC4A1	6521	SLC4A1 ON-TARGETplus SMARTpool - Human	Human
SLC4A2	6522	SLC4A2 ON-TARGETplus SMARTpool - Human	Human
SLC4A3	6508	SLC4A3 ON-TARGETplus SMARTpool - Human	Human
SLC4A5	57835	SLC4A5 ON-TARGETplus SMARTpool - Human	Human
SLC4A7	9497	SLC4A7 ON-TARGETplus SMARTpool - Human	Human
SLC4A8	9498	SLC4A8 ON-TARGETplus SMARTpool - Human	Human
SLC4A9	83697	SLC4A9 ON-TARGETplus SMARTpool - Human	Human
SLC4A10	57282	SLC4A10 ON-TARGETplus SMARTpool - Human	Human
SLC4A11	83959	SLC4A11 ON-TARGETplus SMARTpool - Human	Human
SLC5A7	60482	SLC5A7 ON-TARGETplus SMARTpool - Human	Human
SLC5A3	6526	SLC5A3 ON-TARGETplus SMARTpool - Human	Human
SLC5A8	160728	SLC5A8 ON-TARGETplus SMARTpool - Human	Human
SLC5A4	6527	SLC5A4 ON-TARGETplus SMARTpool - Human	Human
SLC5A5	6528	SLC5A5 ON-TARGETplus SMARTpool - Human	Human
SLC5A1	6523	SLC5A1 ON-TARGETplus SMARTpool - Human	Human
SLC5A10	125206	SLC5A10 ON-TARGETplus SMARTpool - Human	Human
SLC5A11	115584	SLC5A11 ON-TARGETplus SMARTpool - Human	Human
SLC5A12	159963	SLC5A12 ON-TARGETplus SMARTpool - Human	Human
SLC5A2	6524	SLC5A2 ON-TARGETplus SMARTpool - Human	Human
SLC5A9	200010	SLC5A9 ON-TARGETplus SMARTpool - Human	Human
SLC5A6	8884	SLC5A6 ON-TARGETplus SMARTpool - Human	Human
SQLE	6713	SQLE ON-TARGETplus SMARTpool - Human	Human
SRD5A1	6715	SRD5A1 ON-TARGETplus SMARTpool - Human	Human
SRD5A2	6716	SRD5A2 ON-TARGETplus SMARTpool - Human	Human
SREBF1	6720	SREBF1 ON-TARGETplus SMARTpool - Human	Human
SREBF2	6721	SREBF2 ON-TARGETplus SMARTpool - Human	Human
SDHA	6389	SDHA ON-TARGETplus SMARTpool - Human	Human
SDHB	6390	SDHB ON-TARGETplus SMARTpool - Human	Human
SDHC	6391	SDHC ON-TARGETplus SMARTpool - Human	Human
SDHD	6392	SDHD ON-TARGETplus SMARTpool - Human	Human
SNCA	6622	SNCA ON-TARGETplus SMARTpool - Human	Human
TK1	7083	TK1 ON-TARGETplus SMARTpool - Human	Human
TYMS	7298	TYMS ON-TARGETplus SMARTpool - Human	Human
TSTA3	7264	TSTA3 ON-TARGETplus SMARTpool - Human	Human
TALDO1	6888	TALDO1 ON-TARGETplus SMARTpool - Human	Human
TCEB2	6923	TCEB2 ON-TARGETplus SMARTpool - Human	Human
TCEB3	6924	TCEB3 ON-TARGETplus SMARTpool - Human	Human
TKTL1	8277	TKTL1 ON-TARGETplus SMARTpool - Human	Human
TPI1	7167	TPI1 ON-TARGETplus SMARTpool - Human	Human
TP53	7157	TP53 ON-TARGETplus SMARTpool - Human	Human
TTYH3	80727	TTYH3 ON-TARGETplus SMARTpool - Human	Human
UQCRB	7381	UQCRB ON-TARGETplus SMARTpool - Human	Human
UQCC1	55245	UQCC1 ON-TARGETplus SMARTpool - Human	Human
UQCC2	84300	UQCC2 ON-TARGETplus SMARTpool - Human	Human
UQCRC1	7384	UQCRC1 ON-TARGETplus SMARTpool - Human	Human
UQCRC2	7385	UQCRC2 ON-TARGETplus SMARTpool - Human	Human
UQCRH	7388	UQCRH ON-TARGETplus SMARTpool - Human	Human
UQCRQ	27089	UQCRQ ON-TARGETplus SMARTpool - Human	Human
UQCR10	29796	UQCR10 ON-TARGETplus SMARTpool - Human	Human
UQCR11	10975	UQCR11 ON-TARGETplus SMARTpool - Human	Human
UQCRFS1	7386	UQCRFS1 ON-TARGETplus SMARTpool - Human	Human
B4GALT1	2683	B4GALT1 ON-TARGETplus SMARTpool - Human	Human
B4GALT2	8704	B4GALT2 ON-TARGETplus SMARTpool - Human	Human
B4GALT3	8703	B4GALT3 ON-TARGETplus SMARTpool - Human	Human
B4GALT5	9334	B4GALT5 ON-TARGETplus SMARTpool - Human	Human
B4GALT6	9331	B4GALT6 ON-TARGETplus SMARTpool - Human	Human
UCK1	83549	UCK1 ON-TARGETplus SMARTpool - Human	Human
UCKL1	54963	UCKL1 ON-TARGETplus SMARTpool - Human	Human
UCK2	7371	UCK2 ON-TARGETplus SMARTpool - Human	Human
AKT1	207	AKT1 ON-TARGETplus SMARTpool - Human	Human
AKT2	208	AKT2 ON-TARGETplus SMARTpool - Human	Human
AKT3	10000	AKT3 ON-TARGETplus SMARTpool - Human	Human
VDAC1	7416	VDAC1 ON-TARGETplus SMARTpool - Human	Human
B4GALT7	11285	B4GALT7 ON-TARGETplus SMARTpool - Human	Human
