# Supplementary material for: Cone photoreceptor phosphodiesterase PDE6H inhibition regulates cancer cell growth and metabolism, replicating the dark retina response
Source: Cancer Metab. 2024 Feb 13;12:5. doi: 10.1186/s40170-023-00326-y (PMC10863171; doi:10.1186/s40170-023-00326-y)
Supplement: Supplementary file 3 — Additional file 3: Table S2. Normalised percentage differences in G1, S and G2 populations of G1/S and G2/M hits from Run 3 of the screen, as well as hits that have caused an unnormalized increase of >5% in G1 or G2 populations. [file 40170_2023_326_MOESM3_ESM.xlsx]

## Sheet: G1_siNT norm_Run3
siRNA	Δ%G1 (normalised to siNT values)	stdev(Δ%G1)		Δ%S (normalised to siNT values)	stdev(Δ%S)		Δ%G2 (normalised to siNT values)	stdev(Δ%G2)
MEF2D	0.696756	0.0554224		-0.725812	0.0598522		-0.564767	0.0585011
PDE2A	0.695685	0.0578791		-0.792749	0.147041		-0.437441	0.0750599
CROT	0.675697	0.107141		-0.640141	0.131475		-0.424424	0.183496
CPT1C	0.644737	0.110265		-0.64493	0.126955		-0.397397	0.185898
LDLRAD2	0.605655	0.052011		-0.630691	0.135929		-0.416745	0.0818175
ABCC3	0.602941	0.107809		-0.641268	0.141059		-0.324324	0.177699
DECR1	0.564061	0.12239		-0.522973	0.145044		-0.307389	0.169582
CRAT	0.541022	0.144513		-0.516901	0.129763		-0.334334	0.200202
CPT2	0.539474	0.137089		-0.501831	0.137175		-0.344344	0.192867
ABCC6	0.537926	0.143937		-0.476056	0.13121		-0.359359	0.200639
MDH2	0.495063	0.0367477		-0.456494	0.0555649		-0.435233	0.0532399
PDE6H	0.467262	0.0363169		-0.542159	0.150671		-0.288805	0.0746626
NDUFV2	0.439128	0.0483553		-0.58873	0.0741717		-0.51462	0.107553
ABCC2	0.41958	0.114138		-0.42297	0.262324		-0.271748	0.154628
SLC5A6	0.41151	0.0370246		-0.67239	0.305481		-0.394322	0.111243
ABCC5	0.392415	0.10618		-0.41831	0.128329		-0.21021	0.200425
SLC25A15	0.377609	0.10558		-0.470567	0.147017		-0.389474	0.132871
FASN	0.366647	0.0881439		-0.603716	0.0717515		-0.349866	0.145111
PDHX	0.354405	0.0287795		-0.436266	0.0893296		-0.293249	0.0716591
DHCR7	0.353747	0.0982604		-0.385135	0.139362		-0.170443	0.139872
FADS6	0.350404	0.16069		-0.605447	0.247356		-0.545079	0.313101
COX6A2	0.335847	0.0494815		-0.723646	0.135191		-0.249307	0.119782
GPI	0.334738	0.0735406		-0.685304	0.0809046		-0.207775	0.109966
PRKAG1	0.318365	0.115105		-0.583878	0.144173		-0.357236	0.182484
SIRT6	0.311124	0.0344413		-0.489809	0.154381		-0.394507	0.0678122
SLC39A14	0.297612	0.0453656		-0.41636	0.115705		-0.328029	0.0777762
GCK	0.293799	0.0717057		-0.465878	0.0717285		-0.286863	0.131036
TALDO1	0.28983	0.104171		-0.653333	0.133894		-0.230769	0.197485
SLC39A11	0.276791	0.122882		-0.4125	0.0946649		-0.29743	0.230217
SLC39A2	0.270667	0.0294536		-0.373162	0.0764126		-0.293758	0.0713126
PDHA2	0.268854	0.114165		-0.500204	0.141466		-0.290743	0.181643
DLAT	0.268325	0.106039		-0.364452	0.100984		-0.205696	0.15585
SHMT2	0.264291	0.1076		-0.290844	0.131006		-0.241561	0.120601
PDHB	0.258911	0.0394817		-0.37702	0.100453		-0.201477	0.0698398
TCEB2	0.254556	0.0884607		-0.422222	0.124868		-0.280702	0.169205
SREBF2	0.235156	0.117737		-0.537778	0.141096		-0.164642	0.177729
PFKFB2	0.224013	0.0785661		-0.385135	0.154411		0.008867	0.114273
LIPA	0.221321	0.0352307		-0.551592	0.169266		-0.163546	0.0795063
ITPA	0.220742	0.0346215		-0.66327	0.160215		-0.0898876	0.0716723
RRM2B	0.214526	0.02713		-0.335727	0.0845789		-0.135021	0.0728429
SLC12A1	0.214526	0.044377		-0.192101	0.117899		-0.226793	0.0969989
SCARB1	0.209146	0.0797109		-0.310592	0.127093		-0.149789	0.107389
SLC2A2	0.19988	0.0699062		-0.484797	0.0993274		-0.0630027	0.118823
FADS3	0.195011	0.0626347		-0.387016	0.131082		-0.200278	0.0733517
COX7C	0.188614	0.0313705		-0.437303	0.148308		-0.164216	0.0513286
ENO1	0.184014	0.0344876		-0.352584	0.144053		-0.20098	0.0633277
UQCRQ	0.180482	0.0811938		-0.606667	0.140553		0.0148448	0.139478
B4GALT5	0.178846	0.073174		-0.254923	0.234754		-0.191011	0.106039
DLD	0.174813	0.0275826		-0.316854	0.137344		-0.203431	0.0546346
UQCRC1	0.173427	0.0829361		-0.3	0.114859		-0.178138	0.138346
SLC27A6	0.16534	0.0300069		-0.28125	0.0838796		-0.143207	0.0747363
SLC39A9	0.160891	0.0480124		-0.00116009	0.25961		-0.281809	0.112229
PDHA1	0.157364	0.0433178		-0.118492	0.125234		-0.184599	0.0654974

## Sheet: G2_siNT norm_Run3
siRNA	Δ%G1 (normalised to siNT values)	stdev(Δ%G1)		Δ%S (normalised to siNT values)	stdev(Δ%S)		Δ%G2 (normalised to siNT values)	stdev(Δ%G2)
HK1	-0.515081	0.0541165		-0.427076	0.121528		1.55679	0.189896
SLC5A9	-0.270081	0.187643		-0.268482	0.221192		1.01429	0.472074
TYMS	-0.700176	0.16574		0.538889	0.508898		0.989204	0.315635
HCN3	-0.305684	0.057864		-0.263538	0.105495		0.933518	0.149026
SLC39A6	-0.229026	0.040151		-0.443566	0.0778939		0.760098	0.0998889
FAAH	-0.19161	0.0566365		-0.292636	0.13502		0.680111	0.081529
DHRS13	-0.27027	0.0351184		-0.103371	0.133018		0.632353	0.0796347
EPHB2	-0.167234	0.0687053		-0.296512	0.19741		0.624478	0.132738
PYCRL	-0.242948	0.117029		-0.0836735	0.17301		0.610169	0.24673
SLC39A3	-0.325781	0.0673112		0.110294	0.143765		0.582619	0.0908229
PDK1	-0.0333909	0.123254		-0.673878	0.153845		0.514993	0.221683
SLC28A1	-0.149418	0.0312247		-0.319853	0.121081		0.50918	0.119941
MTOR	-0.211318	0.0733315		-0.0304054	0.129771		0.495979	0.139187
HMGCLL1	-0.256245	0.0790356		-0.244595	0.165857		0.495567	0.123309
FLAD1	-0.312358	0.0616373		0.381783	0.150737		0.493741	0.111185
GLO1	-0.199536	0.0540023		-0.0234657	0.108684		0.493075	0.128582
PMM2	-0.210132	0.119407		0.00408163	0.133062		0.479791	0.224765
G6PD	-0.225166	0.0835787		0.0439189	0.0898786		0.465147	0.137794
G6PC2	-0.295003	0.0705121		0.25	0.153561		0.458445	0.145933
SLC25A25	-0.184693	0.0506692		-0.125887	0.0702312		0.424561	0.105169
HKDC1	-0.239559	0.0497213		0.196751	0.122295		0.422438	0.109864
ALG2	-0.244755	0.109879		-0.372277	0.257852		0.417564	0.162194
PGLS	-0.11523	0.0710177		-0.358108	0.134389		0.404926	0.132075
HCN2	-0.175754	0.0611686		0.0234657	0.107418		0.400277	0.115334
ENO3	-0.217941	0.0380495		0.121348	0.175818		0.397059	0.0747118
NAT9	-0.153032	0.0469562		-0.248377	0.159223		0.385492	0.0488887
GSK3A	-0.160144	0.0786293		-0.0320946	0.162909		0.382038	0.123761
EIF4EBP1	-0.211451	0.0688566		0.197674	0.122026		0.378303	0.0964093
SLC29A2	-0.151868	0.0347745		-0.117647	0.0728594		0.373317	0.0926972
COX5B	-0.207591	0.0270333		0.132584	0.172653		0.372549	0.0801937
PCK2	-0.144345	0.0391647		-0.338954	0.124142		0.370649	0.0629984
SNCA	-0.202234	0.0829726		0.151852	0.145039		0.360324	0.133626
SLC27A3	-0.169014	0.0325502		-0.0275735	0.131175		0.358629	0.070475
HCN1	-0.118329	0.0543558		-0.0974729	0.11298		0.355956	0.140692
TP53	-0.159318	0.104278		0.0314815	0.21842		0.346829	0.130855
COX4I2	-0.169638	0.0407366		0.0404494	0.152287		0.340686	0.0709826
DHRS3	-0.19839	0.0593552		0.152809	0.149083		0.338235	0.133026
HK2	-0.0539443	0.0721381		-0.265343	0.101615		0.331025	0.178848
FADS2	-0.079731	0.0214069		-0.0121951	0.0519146		0.33004	0.0545916
PYCR2	-0.220495	0.116356		0.263265	0.129448		0.328553	0.188483
HNF4A	-0.0777262	0.049898		-0.18231	0.130022		0.3241	0.152872
SLC39A4	-0.0569504	0.0372457		-0.314338	0.128211		0.320685	0.132123
GLUL	-0.116715	0.0358485		0.2	0.0645508		0.320158	0.0996265
PIGS	-0.0339188	0.08092		-0.443443	0.134266		0.318129	0.171404
FABP2	-0.1678	0.0567439		0.131783	0.156029		0.317107	0.0708305
FA2H	-0.0963719	0.0624609		-0.102713	0.120213		0.311544	0.0733102
SLC5A12	-0.165842	0.0640189		-0.0742459	0.319601		0.305994	0.149364
SLC12A4	-0.207128	0.0320688		0.037702	0.131154		0.305907	0.0993131
HSPBAP1	-0.0904872	0.0648528		-0.104693	0.158221		0.296399	0.142456
SLC28A3	-0.192284	0.0201156		0.141544	0.0745089		0.292534	0.0648223
SLC4A5	-0.183168	0.0272263		0.0417633	0.248528		0.289169	0.102739
DHRSX	-0.117309	0.0281099		-0.0719101	0.136272		0.28799	0.0668232
SLC25A21	-0.167615	0.0641234		0.0407801	0.113141		0.281871	0.103689
SLC25A1	-0.108159	0.0824939		-0.12234	0.125868		0.279532	0.1112
GSK3B	-0.10903	0.0390889		0.212195	0.14438		0.278656	0.0852477
FBP1	-0.14991	0.0701439		0.0912162	0.089608		0.264075	0.1189
HADHA	-0.12819	0.0463333		0.0541516	0.133358		0.263158	0.110321
HADHB	-0.12761	0.0491937		0.0523466	0.112737		0.261773	0.0918778
IMPDH2	-0.159328	0.0327512		0.157113	0.150337		0.253433	0.0737616
GAPDH	-0.0895628	0.0428217		-0.188312	0.127153		0.251813	0.0306527
PFKL	-0.0679731	0.026761		-0.158088	0.114975		0.246022	0.116301
HILPDA	-0.0376593	0.0369585		-0.261359	0.169908		0.234707	0.0841966
ACOX2	-0.131965	0.0267897		-0.0907563	0.172582		0.224784	0.108522
LGSN	-0.0518732	0.0221632		-0.00487805	0.090901		0.221344	0.0822668
MDH1	-0.090268	0.0303276		-0.133117	0.0312478		0.219689	0.0338945
ACOT12	-0.0945748	0.0879363		-0.169748	0.137894		0.21806	0.0697252
ECHS1	-0.154687	0.0326533		0.208989	0.144422		0.214461	0.0516607
COX7B2	-0.106958	0.0392264		0.0224719	0.135647		0.214461	0.0919449
SLC39A5	-0.140233	0.0554972		0.110294	0.19827		0.21175	0.0746724
ACSS1	-0.101906	0.0349615		-0.136134	0.131265		0.210375	0.0624798
HSPBP1	-0.0881671	0.0450544		0.00180505	0.106299		0.209141	0.104482
HADH	-0.00116009	0.0508625		-0.267148	0.107949		0.203601	0.0984671
IDH1	-0.13847	0.0369121		0.161359	0.142949		0.203496	0.0717146
HAGH	0.0916473	0.0483526		-0.544765	0.11041		0.200831	0.0939957
LDHAL6B	0.0376593	0.0349273		-0.465393	0.148608		0.19226	0.0657753
SLC28A2	-0.142682	0.062055		0.145221	0.124056		0.186047	0.0806798
RPIA	-0.0379443	0.0238361		-0.00487805	0.0679875		0.164032	0.0591177
GLS2	-0.0585975	0.0258997		0.1	0.0662751		0.162055	0.0549976
ACSL6	0.0410557	0.0551097		-0.355462	0.175196		0.149856	0.0302281
LPCAT1	0.0571227	0.0579061		-0.334416	0.0791324		0.129534	0.0429782
LDLRAP1	-0.0846262	0.00753121		0.0357143	0.0391097		0.102591	0.0316441

## Sheet: >5%_all runs_unnorm
Δ%G1							Δ%G2
RUN3		RUN2		RUN1			RUN3		RUN2		RUN1
MEF2D	32.9333	MEF2D	27.9	RRM2	34.45		HK1	37.4667	SLC5A9	36.55	HK1	35.5
PDE2A	31.1667	COX6A2	19.95	FLVCR1	24.85		TYMS	24.4333	PIGS	30.7	SLC5A9	33.4
CROT	29.1	SLC39A11	19.35	PRKAG1	24.85		HCN3	22.4667	TYMS	29.8	HCN3	28.3
CPT1C	27.7667	PRKAG1	19.15	PDHA2	20.45		SLC5A9	21.3	NAT9	21.8	FABP12	26.2
LDLRAD2	27.1333	GCK	18.75	SCARB1	19.7		SLC39A6	20.7	HMGCLL1	20.85	DHRS3	22.15
ABCC3	25.9667	GPI	18.4	FASN	19.55		DHRS13	17.2	ALG2	19.85	HMGCLL1	21.1
NDUFV2	24.1667	GFOD1	18.2	UCK2	18.7		ALG2	16.8	MDH1	18.75	TYMS	20.5
MDH2	23.4	FADS6	17.85	PDE6H	18.15		HMGCLL1	16.7667	HCN3	18.55	ALG2	19.15
DECR1	23.3333	UCK2	17.7	SLC5A6	18.05		FAAH	16.3	PDE4B	17.6	PCK2	19.05
CRAT	23.3	FADS3	16.8	AHCY	17.75		SLC39A3	15.8667	PDE4C	16	ECHS1	19
ACADVL	23.2667	SIRT6	16.1	COX8A	17.7		PYCRL	15.6	BDH1	15.6	NAT9	18.05
CPT2	23.2333	SLC4A3	15.9	DHRSX	16.5		EPHB2	14.9667	CLCNKA	15.3	HKDC1	17.9
ABCC6	23.1667	TALDO1	15.4	CRAT	15.05		SLC28A1	13.8667	PDE1A	15.05	SLC39A6	17.35
C12orf5	22.2667	SLC39A9	15.1	TALDO1	15		PGLS	13.7	EPHB2	15.05	GLUL	16.85
SLC5A6	22.1667	SLC5A6	14.8	MEF2D	14.9		PDK1	13.1667	LDLRAD3	14.7	GSK3A	16.05
FADS6	21.6667	COX7C	14.55	SLC25A15	14.9		PCK2	13.1333	OXGR1	14.65	IDH1	15.9
PDE6H	20.9333	LIPA	14.55	SHMT2	14.45		NAT9	12.4	ME3	14.3	SLC2A1	15.9
FASN	20.3	PDHA2	14.3	G6PC3	14.4		MTOR	12.3333	PYCRL	14.05	PIGS	15.85
CLCN3	20.2	SLC39A14	14.3	UQCRQ	13.7		PMM2	12.2667	FAAH	13.85	GSK3B	15.8
SLC25A15	19.9	LDLRAD2	14.1	SLC39A14	12.75		SLC25A25	12.1	ME2	13.6	BDH1	15.65
COX6A2	19.3	SLC39A2	14.05	CPT1C	12.2		GLO1	11.8667	DHRS13	13.55	HNF4G	15.45
GPI	18.5333	SREBF2	13.7	PDE2A	12.15		FLAD1	11.8333	MAP2K2	13.3	HIF1AN	15.25
PRKAG1	18.4333	SLC4A1	13.65	RRM1	12.15		G6PD	11.5667	PIGZ	12.8	HILPDA	14.75
ABCC2	18	FADS1	13.25	NDUFV2	12.1		G6PC2	11.4	G6PD	12.45	ACSS1	14.6
SIRT6	17.9	ITPA	13.25	PDHX	11.85		ENO3	10.8	LPCAT1	11.75	PDE1A	14.5
PIGY	17.7	DLD	12.3	TCEB2	11.8		HKDC1	10.1667	NUDT5	11.55	ACADL	14.35
LDLRAD1	17.7	SLC12A3	11.95	ATP5D	11.7		SLC29A2	10.1667	BDH2	11.3	SREBF1	14.25
PIGU	17.6333	CRAT	11.55	KCNMB1	11.5		COX5B	10.1333	PGLS	11.25	ME3	14.2
PDHX	17.5667	SLC1A5	11.55	SLC39A2	11.4		CLCN7	9.96667	FLAD1	11.15	LPL	13.95
ABCC5	16.9	GLUD1	11.5	SLC4A3	11.4		SLC27A3	9.76667	PDE1B	11.1	HSPBP1	13.5
BDH1	16.8333	TCEB2	11.05	DLAT	11.3		SLC5A12	9.7	CLCN7	10.75	MDH1	13.5
NUDT1	16.8	SLC25A6	11.05	ENO1	11.3		SLC12A4	9.66667	HMGCS2	10.65	LDHAL6B	13.35
TALDO1	16.4333	SLC27A6	10.95	FADS6	11.2		HCN2	9.63333	PFKFB2	10.45	GFOD2	13.3
GCK	16.2667	ENO1	10.9	ENO2	11.1		GSK3A	9.5	CLCN4	10.35	SLC12A4	13.3
SLC39A14	16.2	CPT1C	10.45	B4GALT5	10.95		COX4I2	9.26667	PIGU	10.1	LDLRAD3	13.25
PDHA2	15.5667	PDE6H	10.25	GPI	10.9		DHRS3	9.2	ACSS1	9.85	SLC28A1	13.2
UCK2	15.3	PDE2A	10	PYCR1	10.7		SLC4A5	9.16667	ACADL	9.8	ACSL1	13.1
MUT	15.2	B4GALT5	9.9	PDHA1	10.5		PIGS	9.06667	ALDOA	9.75	EIF4EBP1	12.95
SLC39A11	15.0667	DHCR7	9.7	SLC1A5	10.3		EIF4EBP1	9.06667	ACSL1	9.65	IMPDH2	12.8
SLC39A2	14.7333	SLC12A1	9.65	ATP5H	9.9		PRKAG2	9.03333	ACACB	9.35	GLO1	12.7
DHCR7	14.6333	SLC39A1	9.05	SLC39A9	9.5		SNCA	8.9	ACAA1	9.3	LDLRAP1	12.55
PDE6C	14.5333	SLC2A2	8.95	KCNMB3	9.15		SLC39A4	8.73333	OGDH	9.1	HADH	12.5
TCEB2	14.4333	AHCY	8.9	ABCC5	9.1		HCN1	8.56667	COX4I2	9	LGSN	12.45
PIGX	13.5	SLC4A11	8.8	SLC4A11	8.75		TP53	8.56667	ACADS	8.95	PFKFB2	12.35
SREBF2	13.3333	PGK1	8.75	ABCC6	8.5		PYCR2	8.4	HMGCL	8.9	HAGH	12.35
DLAT	13.3	PYCR1	8.2	CPT2	8.4		HMGCL	8.26667	ENO3	8.6	HK2	12.35
GPD2	13.2667	SCARB1	7.9	FABP7	8.4		GAPDH	8.1	ATP5O	8.6	EDEM1	12.3
SHMT2	13.1	CROT	7.75	ABCC1	8.35		CLCNKA	8.1	ATP5G3	8.55	FADS3	12.3
PPARG	13	DECR1	7.65	CROT	8.1		ACAT2	8.06667	HCN2	8.35	SLC39A3	12.25
FH	12.9	SHMT2	7.65	ABCC3	8.05		SLC25A21	8.03333	ABCC4	8.25	GK2	11.95
PDHB	12.8333	SLC4A1AP	7.55	MDH2	8		SLC28A3	7.96667	ATPAF2	8.1	LDHA	11.9
LIPA	12.7333	DLAT	7.5	SLC27A6	8		HK2	7.96667	HILPDA	8.1	HCN2	11.9
ALG6	12.7333	HAGH	7.35	LDLRAD2	7.95		SLC25A1	7.96667	CLCN1	8.05	ATP5O	11.85
ITPA	12.7	SLC25A3	7.3	RRM2B	7.9		ABCC4	7.93333	IDH1	8	LDLR	11.65
FADS3	11.4667	KCNMB1	7.3	UCKL1	7.9		PDP1	7.83333	PFKFB4	7.65	LPCAT1	11.65
PIGZ	11.4333	ABCC6	7.25	UQCRC1	7.85		PGK1	7.83333	LDHAL6B	7.55	SLC28A3	11.55
SLC2A2	11.0667	NDUFV2	7.15	PRKAG2	7.7		DHRSX	7.83333	MTOR	7.45	PDE4B	11.5
DECR2	11	HNF4G	6.75	PDE8B	7.65		HNF4A	7.8	ACSM3	7.35	ACACB	11.4
TCEB3	10.9667	ACOT8	6.35	SLC39A1	7.5		ACOX2	7.8	MAP2K1	7.25	FH	11.35
COX7C	10.9333	ABCC3	6.3	PDHB	7.45		FABP2	7.6	CLCN6	7.15	FA2H	11.3
PPARGC1B	10.9333	UQCRC1	6.1	KCNMA1	7.35		ACOT12	7.56667	ATP5J	7.1	PFKL	11.1
ENO1	10.6667	ABCC1	5.7	SLC39A11	7.25		FA2H	7.46667	ACOT2	7.1	SLC29A2	11.05
RRM2B	10.6333	FABP4	5.65	ABCC2	7.2		ACSS1	7.3	TP53	7.05	PDE6G	11
SLC12A1	10.6333	CPT2	5.35	RPE	7.05		PSPH	7.23333	ATPAF1	7.05	EDEM3	10.95
SCARB1	10.3667	UQCRQ	5.15	FADS2	6.9		ACOT6	7.2	ALG3	7	SLC5A12	10.9
UQCRQ	10.2333	FA2H	5.1	PCK1	6.8		PRKAG3	7.16667	SNCA	6.85	ABCC4	10.9
DLD	10.1333	ATP5H	5.05	ATP5J2	6.75		UQCC2	7.16667	NUDT1	6.75	RPIA	10.8
OXGR1	10			MED1	6.7		HSPBAP1	7.13333	PYCR2	6.7	PDE4C	10.7
PDE10A	9.96667			SLC4A1AP	6.65		MDH1	7.06667	ATP5I	6.6	GAPDH	10.7
UQCRC1	9.83333			PDE6B	6.55		SLC4A7	6.93333	HK2	6.55	HMGCS2	10.7
SLC12A9	9.63333			PRKAB2	6.55		IMPDH2	6.76667	HKDC1	6.55	SLC2A4	10.55
MAP2K1	9.63333			PDP1	6.45		PFKL	6.7	PDHB	6.3	NDUFS3	10.45
CXCR4	9.36667			SLC4A1	6.45		ACADS	6.63333	STK11IP	6.15	HADHA	10.4
B4GALT5	9.3			SLC12A3	6.35		FBP1	6.56667	CXCR4	6.1	HCN4	10.35
PFKFB2	9.26667			SLC12A7	6.3		HADHA	6.33333	SLC39A3	6.1	CLCNKA	10.35
SLC27A6	9			FABP6	6.25		EDEM1	6.33333	FADS2	6.1	ALG1	10.15
SLC39A9	8.66667			PDE4A	6.2		HADHB	6.3	HSPBP1	6.05	FBP1	10.1
ACSL1	8.53333			ITPA	5.8		HILPDA	6.26667	ACOX2	5.95	ALDOA	10.05
HMGCR	8.43333			PRKAG3	5.8		ACAA2	6.16667	GSK3B	5.9	B4GALT7	10.05
PDE6D	8.26667			KCNMB4	5.75		ECHS1	5.83333	HMGCR	5.8	SLC25A1	10.05
PDE1A	8.16667			B4GALT3	5.7		COX7B2	5.83333	COX5B	5.8	CLCN7	9.9
SLC39A7	7.86667			ACOT8	5.7		CLCN1	5.8	PPARG	5.7	HADHB	9.8
PDHA1	7.8			SLC2A2	5.7		SLC39A5	5.76667	ACAA2	5.7	TCEB3	9.8
FLVCR1	7.6			SLC4A10	5.7		FADS2	5.56667	PIGX	5.6	SLC2A8	9.8
FADS1	7.23333			SLC12A1	5.55		SLC2A8	5.56667	PDE6G	5.4	LDHB	9.7
ACADL	7			SIRT6	5.4		DHRS9	5.5	ARHGEF9	5.25	SLC4A5	9.7
SLC5A1	7			C12orf5	5.2		SLC5A10	5.5	ACADVL	5.15	HSPBAP1	9.65
FABP6	6.96667			PIGU	5		IDH1	5.43333	ALG6	5.05	ATP5F1	9.6
ATP5J2	6.93333						SLC2A4	5.4			PPARGC1B	9.55
LDHB	6.93333						GLUL	5.4			SLC5A10	9.45
PDE8B	6.86667						SLC25A12	5.33333			ME2	9.4
SLC12A2	6.73333						ACSL6	5.2			LIPC	9.4
ATP5I	6.63333						KCNMA1	5.13333			PGLS	9.35
PDE4C	6.5						LDHAL6B	5.13333			AKT2	9.3
SLC2A1	6.4						SLC28A2	5.06667			ATP5G3	9.3
LIPF	6.3						ACOT8	5.05			HCN1	9.25
PPARD	6.3						HSPBP1	5.03333			ACOT2	9.25
GMPS	6.23333						GFOD2	5.03333			STK11IP	9.2
ACSBG1	6.1						SLC39A8	5.03333			HMGCR	9.05
AHCY	6.1										PYCRL	9.05
SLC2A9	5.9										ACAA1	9
LDLR	5.76667										IDH2	8.9
GK2	5.63333										TP53	8.85
SLC39A1	5.53333										MAP2K2	8.8
LIPE	5.5										SLC27A3	8.75
NDUFV1	5.36667										COX7A2	8.7
SREBF1	5.3										SLC39A8	8.6
HAGH	5.26667										FABP3	8.6
MEF2A	5.26667										SLC25A21	8.6
GFOD	5.13333										NUDT3	8.55
PDE1B	5.13333										GLS	8.55
SLC4A3	5.13333										ATPAF2	8.4
PYCR1	5.1										PDK1	8.35
GLUD1	5.05										DHRS9	8.35
											COX4I2	8.25
											SLC25A25	8.25
											SIRT3	8.2
											VDAC1	8.1
											SNCA	8.05
											CLCN4	7.8
											SLC25A22	7.75
											CLCN6	7.7
											ENO3	7.65
											NME1	7.65
											UQCRFS1	7.65
											ACSL5	7.6
											ATPAF1	7.6
											ACADS	7.55
											PDE1B	7.55
											GCK	7.55
											PIGW	7.55
											SLC4A9	7.5
											HIF3A	7.45
											FABP4	7.45
											SLC25A11	7.4
											DHRS1	7.4
											SLC12A9	7.25
											CYCS	7.25
											OGDH	7.25
											COX7B2	7.2
											SLC12A2	7.2
											SLC39A5	7.2
											NDUFS8	7.15
											ACSM3	7.1
											GPD2	7.1
											SLC39A7	7.1
											SDHB	6.9
											PFKFB4	6.9
											SLC39A4	6.8
											GLS2	6.75
											ATP5I	6.75
											SLC25A2	6.75
											PYCR2	6.7
											FBP2	6.65
											PSPH	6.65
											ATP5J	6.6
											FLAD1	6.6
											HNF4A	6.5
											HMGCL	6.45
											PPARA	6.45
											CPT1A	6.4
											COX5B	6.35
											NUDT10	6.3
											PIGZ	6.3
											CLCN3	6.25
											ACADM	6.2
											ACOX2	6.2
											NDUFV1	6.15
											PMM2	6.1
											GFPT1	6.05
											PDE10A	6.05
											ACSL4	6
											AKT3	5.95
											ACAA2	5.95
											SLC2A6	5.95
											HIF1A	5.95
											SLC27A5	5.9
											PDHB	5.85
											UQCRH	5.8
											PDE6D	5.8
											ALG6	5.8
											ACOT6	5.75
											SLC2A3	5.75
											EDEM2	5.75
											SLC25A12	5.75
											SLC25A16	5.75
											LDHD	5.65
											CLCN1	5.6
											MEF2A	5.55
											TK1	5.5
											PDE3B	5.4
											PDE7B	5.35
											CXCR4	5.3
											SLC28A2	5.25
											ACAT2	5.25
											SLC25A23	5.25
											NDUFS2	5.2
											LIPF	5.15
											ARHGEF9	5.15
											SLC25A20	5.15
											ACOT12	5.1
											ACSBG2	5.05
