# Supplementary material for: Cone photoreceptor phosphodiesterase PDE6H inhibition regulates cancer cell growth and metabolism, replicating the dark retina response
Source: Cancer Metab. 2024 Feb 13;12:5. doi: 10.1186/s40170-023-00326-y (PMC10863171; doi:10.1186/s40170-023-00326-y)
Supplement: Supplementary file 4 — Additional file 4: Table S3. Mass spectroscopy results showing metabolite abundances normalised to the mean of all samples. [file 40170_2023_326_MOESM4_ESM.xlsx]

## Sheet: IC-MS averages
		WT					Clone14
1-Deoxy-D-xylulose 5-phosphate		0.225802	0.183934	0.329695	0.216847	0.220603	1.76714	1.83554	1.85166	1.77288	1.5959
Uridine diphosphate-N-acetylglucosamine		0.583413	0.533631	0.583273	0.468437	0.393657	1.49848	1.598	1.48859	1.41248	1.44004
dTDP-D-glucose		0.449112	0.424808	0.455742	0.343753	0.258389	1.61619	1.71563	1.50345	1.57165	1.66127
Sedoheptulose 1-phosphate		0.309102	0.293193	0.276484	0.2863	0.134259	1.90745	1.61777	1.79587	1.85458	1.52499
Uridine 5'-monophosphate		0.500817	0.346069	0.255118	0.244461	0.164473	1.84203	1.72443	1.68508	1.64352	1.594
UDP-gal/glc		0.389687	0.224729	0.173252	0.148672	0.0693491	1.81836	1.72778	1.81462	1.9371	1.69644
Guanosine		0.271522	0.151388	0.112039	0.0993459	0.0399598	1.82506	1.75631	1.81907	2.13036	1.79495
Inosine		0.583999	0.47372	0.684722	0.564668	0.377995	1.40617	1.46896	1.46784	1.51662	1.4553
Pyroglutamic acid		0.505842	0.456991	0.648167	0.416149	0.391443	1.47678	1.53028	1.35043	1.61923	1.6047
Gal/fru/glc 6-phosphate		0.527756	0.339605	0.427985	0.308266	0.248615	1.52829	1.54153	1.52488	1.81915	1.73392
N-Acetylglutamic acid		1.49534	1.47122	1.52305	1.35226	1.23759	0.606837	0.612129	0.593896	0.556423	0.551242
Cytosine		1.66931	1.77989	1.41776	1.88382	1.5754	0.355295	0.258713	0.425887	0.312321	0.321598
Protocatechuic acid		1.44572	1.52871	1.23367	1.47237	1.28485	0.598305	0.606888	0.716822	0.523732	0.588937
Acetylcysteine		1.4963	1.42768	1.34254	1.27166	1.1398	0.680766	0.690594	0.56617	0.637776	0.746723
3-hydroxymethyl-glutarate		1.37261	1.35228	1.60298	1.33694	1.1443	0.594165	0.604985	0.618518	0.694282	0.678951
Succinyl-Homoserine		1.31878	1.57518	1.48879	1.2774	1.14141	0.641242	0.668177	0.609527	0.705213	0.574281
Beta-Citryl-L-glutamic acid		0.881566	0.552677	0.769363	0.554432	0.510407	1.47728	1.23227	1.32581	1.40821	1.28798
Sedoheptulose 1,7-bisphosphate		0.382072	0.494766	0.175426	0.4387	0.634845	1.93707	1.56047	1.46248	1.74596	1.16821
Kojic acid		1.24687	1.21525	1.09065	1.30329	1.21756	0.866371	0.818483	0.68353	0.679807	0.87818
Methylisocitric acid		1.85669	1.50783	1.88397	1.32634	1.12689	0.482462	0.439715	0.398375	0.470921	0.506806
2-Hydroxyglutarate		1.33976	1.53336	1.22257	1.24527	1.06224	0.745137	0.675242	0.7059	0.730663	0.739852
dUMP		1.73696	1.43534	1.58644	1.46116	1.25233	0.172546	0.656396	0.386814	0.823007	0.488995
4-Hydroxyproline		1.84769	1.40327	1.67823	1.38729	1.0836	0.572047	0.571909	0.452498	0.478725	0.52474
Thymidine 5'-phosphate (TMP)		0.117813	0.112296	0.159247	0.15617	0.361409	1.82232	1.26051	1.5164	1.87302	2.62082
Jasmonic acid		1.27456	1.52899	1.14325	1.49279	1.20119	0.657502	0.653557	0.831851	0.506092	0.710227
Methylglutaric acid		1.14293	1.63178	1.25791	1.41405	1.23241	0.82344	0.594824	0.746363	0.519052	0.637238
dADP		0.583287	0.658172	0.543856	0.404277	0.934296	1.55036	1.46348	1.46474	1.22266	1.17487
Phosphoenolpyruvic acid		0.169239	0.344164	0.385184	0.300909	0.167212	1.63731	1.0659	1.67044	2.46124	1.79841
dUTP		0.237674	0.292238	0.495659	0.252077	0.755593	1.99457	1.11375	1.91018	1.45595	1.49231
Glucuronic acid		0.855452	0.625163	0.818383	0.491569	0.41786	1.17814	1.27609	1.26202	1.53831	1.53701
3,3-Dimethylglutaric acid		1.20391	1.56495	1.14251	1.26011	1.1053	0.772037	0.709526	0.71356	0.744403	0.783702
Gamma-delta-Dioxovaleric acid		1.28063	1.59209	1.1652	1.30014	1.06624	0.636537	0.743597	0.688775	0.749752	0.777044
Glucosamine 6-phosphate		1.46035	1.09037	1.23782	1.4522	1.15493	0.719292	0.789346	0.530468	0.836963	0.728256
2-Oxoglutaric acid		1.41321	1.17989	2.14312	1.57645	1.69572	0.206871	0.785089	0.121651	0.530018	0.347982
Citric acid		0.816598	0.755278	0.922117	0.812799	0.877541	1.18704	1.19637	1.17898	0.98712	1.26615
Deoxyadenosine triphosphate		0.652562	0.691182	0.579844	0.376877	0.932168	1.54659	1.46248	1.40216	1.25182	1.10431
Cytidine monophosphate		1.24647	0.99284	1.2991	1.3506	1.11733	0.846568	0.734117	0.796747	0.825056	0.791172
Orotic acid		0.800832	0.476152	0.721856	0.367189	0.487925	1.82271	1.55937	1.40328	1.16009	1.2006
2-Phosphoglyceric acid		0.299044	0.212988	0.29499	0.294144	0.230651	1.58342	1.73927	1.00936	2.58556	1.75057
Malonic acid		1.23148	1.30928	1.06153	1.21094	1.07007	0.758606	0.806343	0.956867	0.746597	0.848281
Glyceraldehyde 3-phosphate		1.13289	1.1555	1.09377	1.17463	0.990566	0.9107	0.876255	0.949957	0.821578	0.894149
dCMP		1.25813	1.38609	1.62011	1.21305	0.998799	0.810417	0.731356	0.722635	0.540428	0.718991
Xanthosine-5-phosphate		0.949516	0.359498	0.432523	0.481429	0.817459	1.38886	1.14961	1.49846	1.6871	1.23555
Gal/glc 1-phosphate		0.697371	0.511563	0.768447	0.581854	0.714287	1.38562	1.00913	1.33602	1.2186	1.77711
Cytidine monophosphate N-acetylneuraminic acid		1.27844	1.31291	1.53235	1.30547	0.903611	0.784365	0.815145	0.706557	0.705458	0.655686
Glutaric acid		1.24864	1.44213	1.17756	1.09602	1.00466	0.762863	0.825721	0.743187	0.850046	0.849179
1-Pyrroline-5-carboxylic acid		1.86286	1.2125	1.66901	1.31821	0.963578	0.652614	0.620877	0.571878	0.54907	0.579404
dUDP		0.290069	0.429968	0.412547	0.219573	0.930274	1.85473	1.0698	2.05312	1.31669	1.42322
3-Dehydroquinate		1.09879	2.25053	1.04571	1.98788	1.91462	0.639954	0	0.356433	0.454763	0.25131
Xylitol		0.873164	0.823861	0.835827	0.853329	0.641398	1.38616	1.05406	1.0182	1.25344	1.26056
Dimethyl fumarate		1.09742	1.38245	1.0265	1.31671	1.1009	0.781732	0.790565	0.937648	0.712954	0.85313
Phenylpyruvic acid		1.26412	1.37648	1.15351	1.53652	0.957121	0.612159	0.643992	0.803369	0.725348	0.927367
dCDP		0.530671	0.570624	0.653105	0.495117	1.16955	1.52182	1.25691	1.35789	1.35355	1.09077
dCTP		0.652757	0.727451	0.799743	0.60315	1.05098	1.44	1.22265	1.25844	1.25313	0.991706
Cytidine triphosphate		0.815597	0.730053	0.747723	0.759682		1.4383	1.25151	1.21791	0.99274	1.04649
Methyl beta-D-glucopyranoside		0.472269	0.538087	0.542834	0.626071	0	1.46922	2.40558	1.69795	1.28891	0.959081
Oxalacetic acid		1.56238	1.51194	0.970157	1.31259	1.08008	0.801795	0.922558	0.716982	0.612384	0.50914
Adenosine monophosphate		0.976755	1.09579	1.18633	1.07051	1.20266	0.888106	0.869109	0.821998	0.883063	1.00568
N-Acetylneuraminic acid (sialic acid)		0.747214	0.600298	0.768294	0.615982	0.508751	1.13796	1.19581	0.950187	1.83118	1.64433
Cytidine		0.846079	0.552161	1.20518	0.196161	0.418357	1.41478	1.35231	1.25484	1.42224	1.33789
Sorbitol		0.644391	0.558849	0.636457	0.590148	0.481311	1.2991	1.04369	0.864037	1.95461	1.9274
Uracil		0.705807	0.7196	0.932869	0.723018	0.546635	1.03827	1.14742	0.944962	1.65313	1.58829
UDP-glucoronate		1.14547	0.73558	0.625539	0.688415	0.378216	1.43423	1.42274	1.34005	1.36629	0.863458
3'-AMP		1.14769	1.03495	1.3523	1.06649	1.03009	0.94385	0.843668	0.95513	0.894578	0.73125
N-Acetylneuraminate 9-phosphate		0.820206	0.562935	0.993423	0.985503	0.586822	1.25105	1.27614	0.887203	1.41333	1.2234
Lactic acid		0.724019	0.573791	0.814556	0.673055	0.526862	1.02509	1.08746	0.92302	1.87062	1.78152
Maltitol		0.902301	0.705317	1.00362	0.612881	0.54245	1.11003	1.13622	0.951404	1.70851	1.32727
Guanosine triphosphate		0.947344	0.6931	0.928758	0.60321		1.39061	1.28797	1.09342	1.0893	0.966293
Ribose 5-phosphate		1.08442	1.14771	1.37162	1.48872	0.926448	1.05717	0.63298	0.852693	0.843024	0.595213
NADH		0.129869	0.342749	0.208341	0.173914	0.222215	2.53883	0.356761	2.98975	0.824581	2.21299
Mesaconic acid		1.20495	1.37384	0.996887	1.05801	1.02712	1.03975	0.819152	0.915641	0.75051	0.814142
cis-Aconitic acid		0.758282	0.887929	1.01897	0.887067	0.871926	1.21862	1.13926	0.885562	1.24966	1.08273
Gluconic acid		0.972443	0.881383	1.02451	0.698312	0.60159	1.24284	1.15087	0.894833	1.33344	1.19977
dGDP		0.755666	0.754084	1.13199	0.588314		1.22035	1.26813	1.09477	1.13687	1.04982
Sebacic acid		0.86827	1.23079	2.22251	2.64386	0.766824	0.415689	0.447399	0.601649	0.338408	0.464606
Arabinonic acid		0.873641	0.796161	0.957953	0.79903	0.631409	1.16629	0.991801	0.874072	1.50635	1.40329
NADPH		1.95138	1.21734	1.60965	1.34755	0.864376	0.729801	1.30448	0.269207	0.622432	0.0837828
Acetoacetate		1.06095	1.14331	0.953168	1.19073	1.01161	0.924469	0.902255	1.0331	0.89047	0.889945
FAD		0.418036	1.04791	2.68065	2.64553	1.52958	0.23036	0	0.0229284	0.89039	0.534621
Inosine monophosphate		1.53042	1.23041	1.40719	1.60746	0.78284	0.563803	1.16598	0.315575	1.01475	0.381567
6-Phosphogluconic acid		0	0.0561504	0.32497	0.136914	0.153307	3.35323	0.164624	3.16437	0.594018	2.05242
Maleic acid		1.06234	1.13533	1.24903	1.12728	0.93915	0.894203	0.784912	1.11656	0.774955	0.916247
Gal/fru/glc/man		0.914375	0.968392	0.932693	1.00873	0.872686	0.920411	1.02685	1.16609	1.08166	1.10812
Phosphocreatine		0.896772	0.925716	1.02083	0.777458	0.864287	1.34153	1.0381	1.10137	0.885311	1.14862
2-Isopropylmalic acid		4.65657	3.20449	0.74733	0.990934	0.400677	0	0	0	0	0
Uridine 5'-diphosphate		0.836895	1.14778	0.954446	1.28089	1.61939	0.723659	0.763496	0.85672	0.903643	0.913084
Hippuric acid		0.773964	0.625633	0.694952	0.593739	0.413486	0.940832	0.928785	0.702076	2.25161	2.07493
Xylulose 5-phosphate		1.0498	0.942948	0.879791	0.921799	0.8337	1.18322	0.944164	1.21986	1.02686	0.997862
Galacturonic acid		1.15397	1.07977	1.71678	1.23208	0.960781	1.09155	0.361718	0.404429	0.997969	1.00095
Adipate semialdehyde		0.75377	0.583618	0.907573	0.771971	0.621523	0.943149	0.896025	0.776926	1.90083	1.84462
Thymidine 5'-triphosphate		0.849371	0.842694	0.836837		0.989461	1.28101	1.14622	0.995496	1.24337	0.815545
Uridine		1.22127	0.780939	0.865454	0.659222	0.721107	1.19066	0.995167	0.886085	1.15194	1.52816
Ribulose 5-phosphate		1.5593	1.22767	1.17864	1.19889	0.719072	0.782129	0.938833	0.454101	1.16436	0.777004
Mevalonic acid-5P		5.09789	2.29854	0.505126	0.570953	0.667268	0.234587	0.289161	0	0.336472	0
Cytidine diphosphate		0.811946	1.0248	1.10494	1.15677	1.68249	0.727101	0.615685	0.913947	0.84473	1.11759
Succinic acid		1.01237	0.886576	1.28816	1.25706	1.01824	0.808646	0.750365	0.877248	1.02372	1.07761
Cysteic acid		1.19952	1.06252	1.12713	1.1364	0.806837	0.890813	0.974611	0.835921	1.0287	0.937542
Fumarate		0.733996	1.03994	0.907346	0.851557	0.963361	1.17375	0.969053	1.41962	0.806459	1.13491
Malic acid		0.727564	0.897881	1.1302	0.926916	0.811812	1.09925	0.877247	1.46554	0.933378	1.13021
Cyclic AMP		0.807971	0	0	0	0	1.4088	1.70869	1.95082	2.65172	1.47201
NAD+		1.13817	1.08165	1.31477	1.04187	0.774782	0.941193	0.955604	0.74028	1.00517	1.00652
Uridine triphosphate		0.756153	0.7508	0.799735	0.712645	1.49978	1.14623	1.12009	1.06561	1.16179	0.987161
Phosphoribosyl pyrophosphate (PRPP)		0.849005	0.23916	0.20679	0.284901	7.08504	0.346887	0.40649	0.170804	0.323172	0.0877487
Indole-3-lactic acid		0.68943	0.656456	0.699082	1.65888	0.373495	1.06229	0.936883	0.430906	1.95495	1.53763
dIMP		1.1791	0.987163	1.21659	1.03318	0.79305	0.941083	1.02	0.843496	1.03079	0.955543
Adenosine triphosphate		0.899883	0.914271	1.17661	0.722194	1.73442	0.95023	0.947012	0.950924	0.838549	0.865913
Inositol 1,3,4-trisphosphate		0	0.00344358	0.00337407	0	9.95655	0.0108928	0.0155371	0.0102022	0	0
Raffinose		0	0.471833	1.16932	0	0	7.57434	0.161124	0	0.346313	0.27707
Galactaric acid (mucic acid)		1.01069	1.00924	0.870634	0.761998	0.919109	1.10297	0.759386	0.565141	1.5266	1.47422
Fructose 2,6 diphosphate		1.13647	1.06073	1.10089	0.869797		1.1384	1.0892	0.84423	0.925785	0.834502
Malondialdehyde		0.810775	1.10144	0.940131	0.914195	1.00556	1.07463	0.905697	1.36023	0.770162	1.11718
Hypotaurine		0.848766	1.15439	0.901393	1.02601	0.958136	1.03207	1.01664	1.05285	0.973437	1.03631
Glutathione (GSH)		1.01316	1.03243	1.08991	0.895494	0.769326	1.18341	1.12266	0.696613	1.07963	1.11736
Quinolinic acid		1.62764	1.30068	0.707315	0.46885	0.314329	0.885981	0.64214	0.693564	1.66392	1.69559
N-Acetylaspartylglutamic acid		1.16329	0.966838	1.04632	0.903526	0.741757	1.03862	0.97691	1.35237	0.865622	0.944756
dGMP		0.801467	1.08839	1.18914	1.10033		0.772311	0.786565	0.907816	1.13552	1.21847
Dihydrouracil		0.707675	1.13014	0.901515	1.05881	1.05591	0.981068	0.948679	1.21761	0.940815	1.05778
Guanosine monophosphate		0.668941	1.07563	0.676009	0.864341	2.32343	0.56526	0.392576	1.26621	0.534811	1.63279
Quinic acid		1.05777	0.945247	0.418397	0.846152	0	6.34577	0	0.160447	0	0.226213
N-Formyl-methionine		1.15417	0.915744	1.35751	0.952956	0.728827	0.942939	0.976305	0.940495	1.07519	0.955874
Lactose		0.308438	0.32952		2.35285	0.643645		0.272217	1.70911	0.738138	1.64608
4-Hydroxyphenylpyruvic acid		1.0124	0.995008	1.05402	1.23888	0.525574	0.727	0.85296	0.527742	1.57703	1.48938
Isopentenyl pyrophosphate		1.53597	1.49235	0.816226	1.0555	0.381111	0	1.70706	1.94523	1.06656	0
N-acetyl-glucosamine-1-phosphate		1.11992	1.15398	1.14253	0.961261	0.559632	0.879253	1.03919	0.699076	1.49452	0.950634
Glycerol 3-phosphate		1.20354	1.10362	1.04899	1.0049	0.676904	0.844773	1.44825	0.521546	1.17141	0.976074
2-C-Methylerythritol 4-phosphate		0.961842	1.00911	1.26181	0.90201	0.854674	1.07132	1.04529	0.938411	0.996438	0.959101

## Sheet: IC-MS t-test
	Discovery?	P value	Mean of WT	Mean of Clone14	Difference	SE of difference	t ratio	df	q value
1-Deoxy-D-xylulose 5-phosphate	Yes	<0.000001	0.2354	1.765	-1.529	0.05165	29.61	8	<0.000001
Uridine diphosphate-N-acetylglucosamine	Yes	<0.000001	0.5125	1.488	-0.975	0.04835	20.16	8	<0.000001
dTDP-D-glucose	Yes	<0.000001	0.3864	1.614	-1.227	0.05244	23.4	8	<0.000001
Sedoheptulose 1-phosphate	Yes	<0.000001	0.2599	1.74	-1.48	0.07929	18.67	8	<0.000001
Uridine 5'-monophosphate	Yes	<0.000001	0.3022	1.698	-1.396	0.07116	19.61	8	<0.000001
UDP-gal/glc	Yes	<0.000001	0.2011	1.799	-1.598	0.06793	23.52	8	<0.000001
Guanosine	Yes	<0.000001	0.1349	1.865	-1.73	0.07765	22.28	8	<0.000001
Inosine	Yes	<0.000001	0.537	1.463	-0.926	0.05491	16.86	8	<0.000001
Pyroglutamic acid	Yes	<0.000001	0.4837	1.516	-1.033	0.06671	15.48	8	1e-06
Gal/fru/glc 6-phosphate	Yes	<0.000001	0.3704	1.63	-1.259	0.07859	16.02	8	1e-06
N-Acetylglutamic acid	Yes	<0.000001	1.416	0.5841	0.8318	0.05474	15.19	8	1e-06
Cytosine	Yes	<0.000001	1.665	0.3348	1.33	0.08528	15.6	8	1e-06
Protocatechuic acid	Yes	2e-06	1.393	0.6069	0.7861	0.0648	12.13	8	8e-06
Acetylcysteine	Yes	1e-05	1.336	0.6644	0.6712	0.06887	9.745	8	3.8e-05
3-hydroxymethyl-glutarate	Yes	1.2e-05	1.362	0.6382	0.7236	0.07568	9.562	8	4.1e-05
Succinyl-Homoserine	Yes	1.9e-05	1.36	0.6397	0.7206	0.08046	8.956	8	6.2e-05
Beta-Citryl-L-glutamic acid	Yes	3.7e-05	0.6537	1.346	-0.6926	0.08477	8.171	8	0.000113
Sedoheptulose 1,7-bisphosphate	Yes	6e-05	0.4252	1.575	-1.15	0.1503	7.648	8	0.000163
Kojic acid	Yes	5.7e-05	1.215	0.7853	0.4295	0.05571	7.709	8	0.000163
Methylisocitric acid	Yes	8.7e-05	1.54	0.4597	1.081	0.1488	7.261	8	0.000216
2-Hydroxyglutarate	Yes	9.6e-05	1.281	0.7194	0.5613	0.07843	7.157	8	0.000216
dUMP	Yes	9.4e-05	1.494	0.5056	0.9889	0.1377	7.181	8	0.000216
4-Hydroxyproline	Yes	9.4e-05	1.48	0.52	0.96	0.1338	7.178	8	0.000216
Thymidine 5'-phosphate (TMP)	Yes	0.000112	0.1814	1.819	-1.637	0.2336	7.008	8	0.000222
Jasmonic acid	Yes	0.000112	1.328	0.6718	0.6563	0.09373	7.002	8	0.000222
Methylglutaric acid	Yes	0.000167	1.336	0.6642	0.6716	0.1016	6.611	8	0.000319
dADP	Yes	0.000181	0.6248	1.375	-0.7504	0.1148	6.535	8	0.000333
Phosphoenolpyruvic acid	Yes	0.00021	0.2733	1.727	-1.453	0.2273	6.395	8	0.000373
dUTP	Yes	0.00024	0.4066	1.593	-1.187	0.1892	6.273	8	0.000406
Glucuronic acid	Yes	0.000245	0.6417	1.358	-0.7166	0.1146	6.253	8	0.000406
3,3-Dimethylglutaric acid	Yes	0.000276	1.255	0.7446	0.5107	0.08314	6.143	8	0.000444
Gamma-delta-Dioxovaleric acid	Yes	0.000288	1.281	0.7191	0.5617	0.09201	6.105	8	0.000447
Glucosamine 6-phosphate	Yes	0.000304	1.279	0.7209	0.5583	0.0922	6.055	8	0.000447
2-Oxoglutaric acid	Yes	0.000316	1.602	0.3983	1.203	0.1998	6.022	8	0.000451
Citric acid	Yes	0.000341	0.8369	1.163	-0.3263	0.05481	5.952	8	0.000464
Deoxyadenosine triphosphate	Yes	0.000352	0.6465	1.353	-0.7069	0.1193	5.925	8	0.000464
Cytidine monophosphate	Yes	0.000343	1.201	0.7987	0.4025	0.06768	5.947	8	0.000464
Orotic acid	Yes	0.000381	0.5708	1.429	-0.8584	0.1467	5.853	8	0.000491
2-Phosphoglyceric acid	Yes	0.000405	0.2664	1.734	-1.467	0.253	5.8	8	0.000508
Malonic acid	Yes	0.000423	1.177	0.8233	0.3533	0.06132	5.762	8	0.000518
Glyceraldehyde 3-phosphate	Yes	0.000491	1.109	0.8905	0.2189	0.03886	5.634	8	0.000587
dCMP	Yes	0.000737	1.295	0.7048	0.5905	0.1116	5.29	8	0.000862
Xanthosine-5-phosphate	Yes	0.000801	0.6081	1.392	-0.7838	0.1501	5.221	8	0.000916
Gal/glc 1-phosphate	Yes	0.000888	0.6547	1.345	-0.6906	0.1344	5.138	8	0.000993
Cytidine monophosphate N-acetylneuraminic acid	Yes	0.000991	1.267	0.7334	0.5331	0.1056	5.049	8	0.001085
Glutaric acid	Yes	0.001055	1.194	0.8062	0.3876	0.07755	4.998	8	0.001108
1-Pyrroline-5-carboxylic acid	Yes	0.001054	1.405	0.5948	0.8105	0.1621	4.999	8	0.001108
dUDP	Yes	0.001097	0.4565	1.544	-1.087	0.2188	4.967	8	0.001129
3-Dehydroquinate	Yes	0.001171	1.66	0.3405	1.319	0.2684	4.915	8	0.001181
Xylitol	Yes	0.001327	0.8055	1.194	-0.389	0.08076	4.817	8	0.001313
Dimethyl fumarate	Yes	0.001585	1.185	0.8152	0.3696	0.079	4.678	8	0.001539
Phenylpyruvic acid	Yes	0.00191	1.258	0.7424	0.5151	0.1136	4.536	8	0.00182
dCDP	Yes	0.002212	0.6838	1.316	-0.6324	0.1429	4.425	8	0.002069
dCTP	Yes	0.002308	0.7668	1.233	-0.4664	0.1062	4.393	8	0.002084
Cytidine triphosphate	Yes	0.002302	0.7633	1.189	-0.4261	0.09135	4.665	7	0.002084
Methyl beta-D-glucopyranoside	Yes	0.002895	0.4359	1.564	-1.128	0.267	4.225	8	0.002568
Oxalacetic acid	Yes	0.002976	1.287	0.7126	0.5749	0.1367	4.205	8	0.002595
Adenosine monophosphate	Yes	0.003157	1.106	0.8936	0.2128	0.05113	4.162	8	0.002707
N-Acetylneuraminic acid (sialic acid)	Yes	0.003511	0.6481	1.352	-0.7038	0.1723	4.085	8	0.002962
Cytidine	Yes	0.003931	0.6436	1.356	-0.7128	0.1781	4.003	8	0.00322
Sorbitol	Yes	0.006142	0.5822	1.418	-0.8355	0.2265	3.689	8	0.004861
Uracil	Yes	0.008335	0.7256	1.274	-0.5488	0.1578	3.479	8	0.006373
UDP-glucoronate	Yes	0.008262	0.7146	1.285	-0.5707	0.1638	3.485	8	0.006373
3'-AMP	Yes	0.008423	1.126	0.8737	0.2526	0.07276	3.472	8	0.006373
N-Acetylneuraminate 9-phosphate	Yes	0.010898	0.7898	1.21	-0.4204	0.1275	3.298	8	0.008126
Lactic acid	Yes	0.011821	0.6625	1.338	-0.6751	0.2082	3.243	8	0.008688
Maltitol	Yes	0.013503	0.7533	1.247	-0.4934	0.1564	3.155	8	0.009785
Guanosine triphosphate	Yes	0.014113	0.7931	1.166	-0.3724	0.1147	3.247	7	0.010085
Ribose 5-phosphate	Yes	0.014516	1.204	0.7962	0.4076	0.1312	3.107	8	0.010231
NADH	Yes	0.015112	0.2154	1.785	-1.569	0.5094	3.08	8	0.010507
Mesaconic acid	Yes	0.015623	1.132	0.8678	0.2643	0.08643	3.058	8	0.010717
cis-Aconitic acid	Yes	0.016885	0.8848	1.115	-0.2303	0.07659	3.007	8	0.011138
Gluconic acid	Yes	0.016884	0.8356	1.164	-0.3287	0.1093	3.007	8	0.011138
dGDP	Yes	0.016678	0.8075	1.154	-0.3465	0.1108	3.127	7	0.011138
Sebacic acid	Yes	0.020283	1.546	0.4536	1.093	0.3785	2.887	8	0.01321
Arabinonic acid	Yes	0.020663	0.8116	1.188	-0.3767	0.131	2.875	8	0.013289
NADPH	Yes	0.021476	1.398	0.6019	0.7961	0.2793	2.85	8	0.013641
Acetoacetate	Yes	0.022091	1.072	0.928	0.1439	0.05082	2.832	8	0.013861
FAD	Yes	0.023335	1.664	0.3357	1.329	0.4752	2.796	8	0.014465
Inosine monophosphate	Yes	0.02436	1.312	0.6883	0.6233	0.2252	2.768	8	0.014921
6-Phosphogluconic acid	Yes	0.029028	0.1343	1.866	-1.731	0.6521	2.655	8	0.017571
Maleic acid	Yes	0.033097	1.103	0.8974	0.2052	0.07984	2.571	8	0.0198
Gal/fru/glc/man	Yes	0.034432	0.9394	1.061	-0.1213	0.04764	2.545	8	0.020362
Phosphocreatine	Yes	0.040338	0.897	1.103	-0.206	0.08429	2.444	8	0.023584
2-Isopropylmalic acid	Yes	0.04181	2	0	2	0.8262	2.421	8	0.02417
Uridine 5'-diphosphate	Yes	0.045137	1.168	0.8321	0.3358	0.1416	2.372	8	0.025804
Hippuric acid	Yes	0.050126	0.6204	1.38	-0.7593	0.3295	2.304	8	0.028324
Xylulose 5-phosphate	Yes	0.051198	0.9256	1.074	-0.1488	0.06495	2.291	8	0.028324
Galacturonic acid	Yes	0.056944	1.229	0.7713	0.4574	0.2058	2.223	8	0.031168
Adipate semialdehyde	Yes	0.06391	0.7277	1.272	-0.5446	0.2535	2.149	8	0.034612
Thymidine 5'-triphosphate	Yes	0.072284	0.8796	1.096	-0.2167	0.1025	2.115	7	0.038739
Uridine	Yes	0.075482	0.8496	1.15	-0.3008	0.1473	2.042	8	0.040037
Ribulose 5-phosphate	Yes	0.081345	1.177	0.8233	0.3534	0.1773	1.993	8	0.042706
Mevalonic acid-5P	No	0.098517	1.828	0.172	1.656	0.8859	1.869	8	0.050814
Cytidine diphosphate	No	0.099123	1.156	0.8438	0.3124	0.1675	1.865	8	0.050814
Succinic acid	No	0.099751	1.092	0.9075	0.185	0.09938	1.861	8	0.050814
Cysteic acid	No	0.118717	1.066	0.9335	0.133	0.0761	1.747	8	0.058731
Fumarate	No	0.118513	0.8992	1.101	-0.2015	0.1153	1.748	8	0.058731
Malic acid	No	0.139044	0.8989	1.101	-0.2023	0.1231	1.643	8	0.068132
Cyclic AMP	Yes	0.000303	0.1616	1.838	-1.677	0.2768	6.059	8	0.000447
NAD+	No	0.198582	1.07	0.9298	0.1405	0.1002	1.402	8	0.096387
Uridine triphosphate	No	0.244045	0.9038	1.096	-0.1924	0.153	1.257	8	0.117347
Phosphoribosyl pyrophosphate (PRPP)	No	0.307316	1.733	0.267	1.466	1.345	1.09	8	0.146402
Indole-3-lactic acid	No	0.310491	0.8155	1.185	-0.3691	0.3409	1.083	8	0.146557
dIMP	No	0.341659	1.042	0.9582	0.08363	0.08273	1.011	8	0.159803
Adenosine triphosphate	No	0.345287	1.089	0.9105	0.1789	0.1784	1.003	8	0.159808
Inositol 1,3,4-trisphosphate	No	0.347881	1.993	0.007326	1.985	1.991	0.9972	8	0.159808
Raffinose	No	0.394911	0.3282	1.672	-1.344	1.494	0.899	8	0.179807
Galactaric acid (mucic acid)	No	0.406997	0.9143	1.086	-0.1713	0.1958	0.8752	8	0.183684
Fructose 2,6 diphosphate	No	0.42009	1.042	0.9664	0.07555	0.08821	0.8565	7	0.187945
Malondialdehyde	No	0.435893	0.9544	1.046	-0.09116	0.1111	0.8201	8	0.191681
Hypotaurine	No	0.4399	0.9777	1.022	-0.04452	0.05478	0.8127	8	0.191804
Glutathione (GSH)	No	0.466558	0.9601	1.04	-0.07987	0.1045	0.7644	8	0.200037
Quinolinic acid	No	0.516494	0.8838	1.116	-0.2325	0.3425	0.6787	8	0.219617
N-Acetylaspartylglutamic acid	No	0.533734	0.9643	1.036	-0.07131	0.1097	0.6503	8	0.225087
dGMP	No	0.54514	1.045	0.9641	0.08069	0.1269	0.6358	7	0.226189
Dihydrouracil	No	0.541154	0.9708	1.029	-0.05838	0.09147	0.6382	8	0.226189
Guanosine monophosphate	No	0.552937	1.122	0.8783	0.2433	0.3929	0.6193	8	0.227589
Quinic acid	No	0.59902	0.6535	1.346	-0.693	1.266	0.5474	8	0.2446
N-Formyl-methionine	No	0.703189	1.022	0.9782	0.04368	0.1106	0.395	8	0.284875
Lactose	No	0.77137	0.9086	1.091	-0.1828	0.6012	0.304	6	0.310055
4-Hydroxyphenylpyruvic acid	No	0.780228	0.9652	1.035	-0.06965	0.2413	0.2886	8	0.311184
Isopentenyl pyrophosphate	No	0.814794	1.056	0.9438	0.1125	0.4645	0.2421	8	0.32247
N-acetyl-glucosamine-1-phosphate	No	0.889036	0.9875	1.013	-0.02507	0.1741	0.144	8	0.349167
Glycerol 3-phosphate	No	0.934584	1.008	0.9924	0.01518	0.1792	0.0847	8	0.361537
2-C-Methylerythritol 4-phosphate	No	0.956644	0.9979	1.002	-0.004223	0.07529	0.05609	8	0.367308

## Sheet: RPLC-MS averages
		WT					Clone14
Glyceraldehyde 2-phosphate		0	0	0	0	0	2.67949	1.85329	0.716143	2.32428	2.42679
5-Hydroxytryptophan		0.69328	0	0	0.167236	0	1.49459	1.06974	0.357659	3.48556	2.73194
FAD		0.882871	0.937847	0.362963	0.276447	0.683334	1.66922	1.0767	1.51707	1.04739	1.54616
Aspartame		1.10872	0.838588	0.373783	0.49741	0.477727	1.16479	1.12513	1.33913	1.42245	1.65227
2-C-Methyl-D-Erythritol 4-phosphate		0.711256	0.755812	0.578824	0.927075	0.402012	1.16149	0.916043	1.06198	1.4345	2.05101
Pipecolic acid		0.960299	0.998974	0	1.45589	0	1.38079	1.31459	0	3.88947	0
Prostaglandin E2		0.964274	0.74814	0.691701	0.927601	0.999327	1.25727	1.09464	1.19226	0.912728	1.21206
6-Hydroxy-2,5,7,8-tetramethylchromane-2-carboxylic acid		1.01679	1.01466	1.01824	0.974235	0.981799	1.00499	1.00526	1.01838	0.990447	0.975205
Stearic Acid		0.951734	1.16821	0.976984	0.962075	1.06291	1.05888	0.885243	0.960869	1.01214	0.960953
3,4-Dihydroxyphenylacetic acid		1.39146	0.898826	0.933352	1.08805	1.06457	1.1763	1.13851	0.814421	0.598727	0.89578
Palmitic Acid		0.704351	1.92955	1.05966	0.751037	1.00179	0.974856	0.93442	1.27454	0.741529	0.62826
Creatine		1.31412	1.36335	1.16708	0.996413	0.825452	0.953415	0.884148	0.97519	0.716184	0.804657
Citraconic acid		1.16479	1.21126	1.01186	1.17959	1.20847	0.840345	0.830837	0.790867	0.776196	0.985767
Phosphorylcholine Chloride		1.99589	1.11524	0.538694	1.23683	0.962749	0.818824	0.605357	0.806411	0.787628	1.13238
Citramalic acid		1.47355	2.02587	0.607613	1.08211	0.89373	0.784781	0.824708	0.717071	0.801284	0.789282
N-Acetyl-L-methionine		1.86266	1.42737	0.650283	1.39272	1.22502	0.753447	0.611913	0.76814	0.537077	0.771373
Jasmonic acid		1.27204	1.5528	1.75123	1.08327	1.18132	0.610249	0.794097	0.560691	0.617089	0.577227
Nordihydroguaiaretic Acid		2.44729	2.13693	1.64021	1.99849	1.41382	0.363261	0	0	0	0

## Sheet: RPLC-MS t-test
	Discovery?	P value	Mean of Column A	Mean of Column B	Difference	SE of difference	t ratio	df	q value
Glyceraldehyde 2-phosphate	Yes	0.000429	0	2	-2	0.3478	5.751	8	0.001026
5-Hydroxytryptophan	Yes	0.021635	0.1721	1.828	-1.656	0.5819	2.845	8	0.018174
FAD	Yes	0.003963	0.6287	1.371	-0.7426	0.1858	3.998	8	0.005548
Aspartame	Yes	0.003498	0.6592	1.341	-0.6815	0.1667	4.087	8	0.005548
2-C-Methyl-D-Erythritol 4-phosphate	Yes	0.017847	0.675	1.325	-0.65	0.2188	2.971	8	0.016657
Pipecolic acid	No	0.433069	0.683	1.317	-0.6339	0.768	0.8254	8	0.227361
Prostaglandin E2	Yes	0.015056	0.8662	1.134	-0.2676	0.0868	3.083	8	0.015809
6-Hydroxy-2,5,7,8-tetramethylchromane-2-carboxylic acid	No	0.854105	1.001	0.9989	0.00229	0.01206	0.1899	8	0.398582
Stearic Acid	No	0.35998	1.024	0.9756	0.04877	0.05022	0.971	8	0.201589
3,4-Dihydroxyphenylacetic acid	No	0.306567	1.075	0.9247	0.1505	0.1378	1.092	8	0.18394
Palmitic Acid	No	0.490753	1.089	0.9107	0.1786	0.2472	0.7222	8	0.24249
Creatine	Yes	0.04306	1.133	0.8667	0.2666	0.111	2.402	8	0.032882
Citraconic acid	Yes	0.000352	1.155	0.8448	0.3104	0.0524	5.924	8	0.001026
Phosphorylcholine Chloride	No	0.215378	1.17	0.8301	0.3398	0.2525	1.345	8	0.139167
Citramalic acid	No	0.117633	1.217	0.7834	0.4331	0.247	1.753	8	0.082343
N-Acetyl-L-methionine	Yes	0.014938	1.312	0.6884	0.6232	0.2018	3.088	8	0.015809
Jasmonic acid	Yes	0.000489	1.368	0.6319	0.7363	0.1306	5.637	8	0.001026
Nordihydroguaiaretic Acid	Yes	1.3e-05	1.927	0.07265	1.855	0.1963	9.446	8	0.000109

## Sheet: RPLC-MSd averages
		WT					KO
Cadaverine		0	0.350079	0.350198	0	0.139661	0.861756	2.93538	1.7323	1.553	2.07762
Glutamine		0.286506	0.329618	0.482648	0.275131	0.33184	1.78857	1.78907	1.36954	1.68845	1.65862
Serine		0.801237	0.555532	0.59825	0.488221	0.494297	1.84023	1.59209	1.07377	1.55637
Ethanolamine		0.663679	0.443685	0.628458	0.586988	0.673358	1.44662	1.93298	1.03356	1.59067
2-Aminoadipic acid		0.683218	0.794361	0.825243	0.57532	0.543063	1.55555	1.44567	0.991482	1.17333	1.41277
Methyl-a-D-glucopyranoside		0.745733	0.559466	0.781426	0.824943	0.905229	1.19235	1.19268	1.30944	1.2083	1.28043
Taurine		0.806252	0.756655	0.89561	0.676991	0.716886	1.34927	1.26721	0.999002	1.34317	1.18896
Sarcosine		0.878762	0.766865	0.887866	0.768882	0.815651	1.29791	1.16776	1.07715	1.26476	1.0744
Threonine		0.959866	0.714197	0.994618	0.73326	0.806106	1.2482	1.20112	0.878375	1.33309	1.13117
Glycine		0.915388	0.80803	0.963486	0.742575	0.829996	1.19894	1.15554	0.93899	1.2314	1.21565
Proline		1.13584	0.688994	0.92788	0.768156	0.780596	1.17812	1.20741	0.874903	1.18818	1.24991
Aminobutyric acid		1.40957	0.924428	1.32283	0.988669	1.09864	1.03502	0.838374	0.704772	0.977954	0.69974
Asparagine		1.52067	1.15905	1.28245	1.04307	1.52232	0.737287	0.75821	0.553394	0.559409	0.864139
1-Methyl histidine		1.66218	1.42397	1.21846	0.928651	1.46672	0.638727	0.802226	0.384158	0.424218	1.05069
Arginine		0.865779	0.673607	0.895436	0.610433	0.680879	1.03561	0.980065	0.68769	1.65453	1.91597
Homoserine		1.09467	0.784	1.01329	0.797097	0.834382	1.14281	1.18668	0.837701	1.19388	1.11548
O-Phospho-L-serine		0.864781	0.920817	1.02758	0.997042	0.974129	1.03061	0.986863	0.970627	1.10843	1.11912
Lysine		1.12514	0.606525	0.908633	0.575371	0.670722	1.19321	0.922717	0.687173	1.92402	1.38649
Methionine		0.922883	0.896641	1.10505	0.823103	0.897865	1.09891	1.08726	0.823977	1.25581	1.0885
Histidine		1.28158	1.06083	1.12546	0.889637	1.21651	0.792901	0.884305	0.613699	0.721514	1.41358
2-Aminobut-2-enoate (unconfirmed)		1.16078	0.776744	1.09246	0.75054	0.831739	1.23336	1.09913	0.766069	1.27704	1.01214
Norleucine		1.04969	0.884993	1.05586	0.835413	0.938264	1.05941	1.02486	0.75818	1.23988	1.15345
Isobutylamine		0.0909657	0.661622	1.33785	2.15962	1.9337	0.0862408	1.48008	1.38738	0.181318	0.681212
Tryptophan		0.993742	0.951841	1.11881	0.84223	0.863859	0.958494	1.02681	0.813728	1.13859	1.29189
Alanine		1.16802	0.882293	1.14768	0.925869	1.05531	1.04219	0.945742	0.754328	1.08041	0.998159
N-Acetyl-ornithine		1.44611	0.868909	1.17304	1.06691	0.770556	0.818851	0.947905	0.497948	1.15551	1.25426
Spermidine		0	0.95667	1.69879	0.930403	0.697261	0	1.64848	1.19558	0.640698	2.23212
Aspartic acid		1.27245	0.831975	1.29055	0.900028	0.892436	1.18572	0.936536	0.71613	1.05519	0.918998
Serotonin		1.71877	0.808107	0.752007	1.03275	0.996908	1.39221	0.681097	1.37366	0.6362	0.608302
Isoleucine		1.13739	0.865205	1.16484	0.85085	0.913281	1.05536	0.945666	0.73853	1.20852	1.12035
Valine		1.11028	0.884219	1.1247	0.894132	0.939013	1.0208	0.92217	0.744496	1.22848	1.13171
5-Aminovaleric acid (unconfirmed)		1.24584	0.84872	1.19201	0.841307	0.913565	1.16189	1.00802	0.819073	1.16972	0.799858
Tyrosine		0.996749	0.965663	1.22793	0.903794	0.924715	0.919755	0.992635	0.729607	1.18049	1.15866
Phenylalanine		1.01135	1.03279	1.15942	0.908573	0.890682	0.953119	0.967404	0.790315	1.1187	1.16765
				Cytosine
				dCDP

## Sheet: RPLC-MSd t-test
	Discovery?	P value	Mean of WT	Mean of KO	Difference	SE of difference	t ratio	df	q value
Cadaverine	Yes	0.001403	0.168	1.832	-1.664	0.3486	4.773	8	0.003927
Glutamine	Yes	<0.000001	0.3411	1.659	-1.318	0.08542	15.43	8	8e-06
Serine	Yes	0.000548	0.5875	1.516	-0.9281	0.1549	5.99	7	0.002352
Ethanolamine	Yes	0.001128	0.5992	1.501	-0.9017	0.1703	5.296	7	0.003554
2-Aminoadipic acid	Yes	0.000642	0.6842	1.316	-0.6315	0.1168	5.405	8	0.002352
Methyl-a-D-glucopyranoside	Yes	6.4e-05	0.7634	1.237	-0.4733	0.06247	7.576	8	0.000812
Taurine	Yes	0.00028	0.7705	1.23	-0.459	0.0749	6.129	8	0.001767
Sarcosine	Yes	0.000161	0.8236	1.176	-0.3528	0.05308	6.646	8	0.001356
Threonine	Yes	0.011135	0.8416	1.158	-0.3168	0.09649	3.283	8	0.023383
Glycine	Yes	0.002146	0.8519	1.148	-0.2962	0.0666	4.448	8	0.005408
Proline	No	0.027382	0.8603	1.14	-0.2794	0.1038	2.693	8	0.053079
Aminobutyric acid	No	0.033848	1.149	0.8512	0.2977	0.1164	2.556	8	0.060927
Asparagine	Yes	0.000653	1.306	0.6945	0.611	0.1134	5.39	8	0.002352
1-Methyl histidine	Yes	0.004708	1.34	0.66	0.68	0.1755	3.875	8	0.010786
Arginine	No	0.062183	0.7452	1.255	-0.5095	0.2352	2.166	8	0.104468
Homoserine	No	0.069803	0.9047	1.095	-0.1906	0.09112	2.092	8	0.10994
O-Phospho-L-serine	No	0.074167	0.9569	1.043	-0.08626	0.04202	2.053	8	0.109941
Lysine	No	0.09604	0.7773	1.223	-0.4454	0.2362	1.886	8	0.134456
Methionine	No	0.129521	0.9291	1.071	-0.1418	0.0839	1.69	8	0.171786
Histidine	No	0.176638	1.115	0.8852	0.2296	0.1549	1.482	8	0.222564
2-Aminobut-2-enoate (unconfirmed)	No	0.248487	0.9225	1.078	-0.1551	0.1246	1.245	8	0.298184
Norleucine	No	0.337859	0.9528	1.047	-0.09431	0.09252	1.019	8	0.3649
Isobutylamine	No	0.357212	1.237	0.7632	0.4735	0.4847	0.9769	8	0.3649
Tryptophan	No	0.362004	0.9541	1.046	-0.09181	0.09497	0.9667	8	0.3649
Alanine	No	0.401977	1.036	0.9642	0.07167	0.08098	0.885	8	0.389608
N-Acetyl-ornithine	No	0.486531	1.065	0.9349	0.1302	0.1785	0.7295	8	0.454095
Spermidine	No	0.561698	0.8566	1.143	-0.2867	0.4737	0.6054	8	0.496664
Aspartic acid	No	0.571558	1.037	0.9625	0.07497	0.1271	0.5899	8	0.496664
Serotonin	No	0.635991	1.062	0.9383	0.1234	0.2509	0.4919	8	0.516999
Isoleucine	No	0.802627	0.9863	1.014	-0.02737	0.1059	0.2584	8	0.632069
Valine	No	0.85227	0.9905	1.01	-0.01906	0.09911	0.1923	8	0.650824
5-Aminovaleric acid (unconfirmed)	No	0.892068	1.008	0.9917	0.01657	0.1183	0.1401	8	0.66118
Tyrosine	No	0.94249	1.004	0.9962	0.007541	0.1013	0.07444	8	0.678593
Phenylalanine	No	0.989461	1.001	0.9994	0.001125	0.08257	0.01363	8	0.692623
