# Supplementary material for: Cone photoreceptor phosphodiesterase PDE6H inhibition regulates cancer cell growth and metabolism, replicating the dark retina response
Source: Cancer Metab. 2024 Feb 13;12:5. doi: 10.1186/s40170-023-00326-y (PMC10863171; doi:10.1186/s40170-023-00326-y)
Supplement: Supplementary file 5 — Additional file 5: Table S4: List of abbreviations. [file 40170_2023_326_MOESM5_ESM.xlsx]

## Sheet: Sheet1
2-DG	2-deoxyglucose
Aa	amino acid
AAV	adeno-associated viral
AKT	protein kinase B
AMP	adenosine monophosphate
Cas9	CRISPR associated protein 9
CCNA	cyclin A
CCNB	cyclin B
CDC25	cell division cycle 25
CDK	cyclin-dependent kinase
cGMP	cyclic guanosine monophosphate
CMP	cytidine monophosphate
CNG	cyclic nucleotide-gated
CPT	carnitine palmitoyltransferase
CRISPR	clustered regularly interspaced short palindromic repeats
CTP	cytidine triphosphate
dADP	deoxyadenosine diphosphate
dATP	deoxyadenosine triphosphate
dCMP	deoxycytidine monophosphate
dCTP	deoxycytidine triphosphate
dUDP	deoxyuridine diphosphate
dUMP	deoxyuridine monophosphate
ERK	extracellular signal-regulated kinase
FASN	fatty acid synthase
FBP	fructose 1,6-bisphosphatase
FDR	false discovery rate
fru	fructose
G6PD	glucose-6-phosphate dehydrogenase
GAF	cGMP-specific phosphodiesterases, Adenylyl cyclases and FhlA
gal	galactose
glc	glucose
GLS	glutaminase
GLUT1	glucose transporter 1
GMP	guanosine monophosphate
GTP	guanosine triphosphate
GYG	glycogenin
GYS	glycogen synthase
HIF1A	hypoxia inducible factor 1 subunit alpha
IF	immunofluorescence
IMP	inosine monophosphate
KEGG	Kyoto Encyclopedia of Genes and Genomes
KO	knockout
LC–MS	liquid chromatography mass spectrometry
LDHA	lactate dehydrogenase A
man	mannose
MAPK	mitogen-activated protein kinase
mTORC	mammalian target of rapamycin complex
NADH	reduced nicotinamide adenine dinucleotide
NO	nitric oxide
OCR	oxygen consumption rate
OXPHOS	oxidative phosphorylation
PCK	phosphoenolpyruvate carboxykinase
PDE6H	phosphodiesterase 6H
PDH	pyruvate dehydrogenase
PEP	phosphoenolpyruvate
PI3K	phosphoinositide 3-kinase
PKG	cGMP-dependent protein kinase
PPP	pentose phosphate pathway
R5P	ribulose 5-phosphate
RB	retinoblastoma protein
ROS	reactive oxygen species
SOD	superoxide dismutase
TCA	tricarboxylic acid cycle
TMP	thymidine monophosphate
TSC2	tuberous sclerosis 2
UDP	uridine diphosphate
VASP	vasodilator-stimulated phosphoprotein
VEGFA	vascular endothelial growth factor A
WT	wild-type
X5P	xylulose 5-phosphate
XMP	xanthosine monophosphate
